# Supplementary material for: Bis[μ-2-(2,4-difluoro­phen­yl)-1,3-bis­(1,2,4-triazol-1-yl)propan-2-olato-κ4 N 2,O:O,N 2′]bis­[(acetato-κ2 O,O′)nickel(II)] methanol hemisolvate
Source: Acta Crystallogr Sect E Struct Rep Online. 2009 Dec 19;66(Pt 1):m75–6. doi: 10.1107/S160053680905377X (PMC2980145; doi:10.1107/S160053680905377X)
Supplement: Supplementary file 2 [file e-66-00m75-Isup2.hkl]

# 
# h,k,l, Fc-squared, Fo-squared, sigma(Fo-squared) and status flag 
# 
data_I
_shelx_title ' 090920c in P-1' 
_shelx_refln_list_code          4 
_shelx_F_calc_maximum      247.69 
_exptl_crystal_F_000       882.00 
_reflns_d_resolution_high  0.8403 
 
loop_ 
 _symmetry_equiv_pos_as_xyz 
 'x, y, z' 
 '-x, -y, -z' 
 
_cell_length_a    11.3898 
_cell_length_b    12.4447 
_cell_length_c    14.0012 
_cell_angle_alpha  65.211 
_cell_angle_beta   86.815 
_cell_angle_gamma  88.100 
 
_shelx_F_squared_multiplier     1.000 
 
loop_ 
 _refln_index_h 
 _refln_index_k 
 _refln_index_l 
 _refln_F_squared_calc 
 _refln_F_squared_meas 
 _refln_F_squared_sigma 
 _refln_observed_status 
   1   0   0     1737.43      958.20     11.24 o 
   2   0   0     8860.09    10581.35    149.61 o 
   3   0   0     4273.27     4090.33     41.00 o 
   4   0   0      295.54      391.09     12.63 o 
   5   0   0    10312.60    10710.28    235.26 o 
   6   0   0     1909.37     1845.89     33.37 o 
   7   0   0      446.88      483.43     26.83 o 
   8   0   0     1440.80     1500.66     49.56 o 
   9   0   0       89.19       77.76     18.82 o 
  10   0   0      515.90      454.43     32.48 o 
  11   0   0      314.85      325.06     35.59 o 
  12   0   0      160.62      178.49     30.80 o 
  13   0   0      133.98       70.12     26.33 o 
 -13   1   0        4.87        2.98     20.93 o 
 -12   1   0      427.72      373.94     33.66 o 
 -11   1   0      230.21      250.72     31.49 o 
 -10   1   0       85.49      104.96     22.23 o 
  -9   1   0      792.15      761.11     36.77 o 
  -8   1   0      785.16      862.46     36.15 o 
  -7   1   0     1463.22     1398.07     42.73 o 
  -6   1   0     4750.82     4973.42     57.56 o 
  -5   1   0      190.11      200.45     19.16 o 
  -4   1   0    10203.66    10211.41     84.84 o 
  -3   1   0     5902.86     6455.73     55.36 o 
  -2   1   0     5101.44     4580.17     38.74 o 
  -1   1   0    10658.02    11958.12    128.12 o 
   0   1   0      279.57      191.97      6.33 o 
   1   1   0    10208.67    11087.82     89.06 o 
   2   1   0     2236.86     2195.99     32.45 o 
   3   1   0    17837.98    17605.04    132.53 o 
   4   1   0       19.61       57.58      6.89 o 
   5   1   0       37.02       35.18      7.05 o 
   6   1   0      117.58      116.15     11.42 o 
   7   1   0      241.65      235.81     15.35 o 
   8   1   0      447.70      487.53     30.18 o 
   9   1   0        6.80        8.01     13.17 o 
  10   1   0       72.43       69.19     20.12 o 
  11   1   0        7.11      -15.53     17.45 o 
  12   1   0       81.26       52.48     25.46 o 
  13   1   0      169.89      157.87     31.30 o 
 -11   2   0       40.03       41.74     20.12 o 
 -10   2   0      243.14      280.28     30.12 o 
  -9   2   0       22.79       11.18     14.72 o 
  -8   2   0      239.89      203.89     21.49 o 
  -7   2   0      114.08      110.98     15.15 o 
  -6   2   0      769.15      664.04     26.15 o 
  -5   2   0    14165.68    14870.63    168.99 o 
  -4   2   0      253.15      305.87     14.53 o 
  -3   2   0    10960.77    11870.91     95.29 o 
  -2   2   0    17485.51    17327.10    144.71 o 
  -1   2   0     1415.59     1496.26     28.57 o 
   0   2   0     2734.01     2501.91     29.39 o 
   1   2   0      438.05      552.42      7.37 o 
   2   2   0    31573.80    32909.22    165.83 o 
   3   2   0    16305.23    17080.06    133.13 o 
   4   2   0     4181.40     4089.46     50.42 o 
   5   2   0      392.47      460.43     16.60 o 
   6   2   0      693.40      711.90     22.39 o 
   7   2   0     4627.71     4695.69     64.23 o 
   8   2   0      283.80      309.10     27.20 o 
   9   2   0      432.98      452.69     32.54 o 
  10   2   0     1068.38      969.29     48.26 o 
  11   2   0      209.21      147.50     27.95 o 
  12   2   0     1849.50     2104.15     79.06 o 
  13   2   0       78.44       48.75     24.84 o 
 -13   3   0        0.29       -5.47     21.86 o 
 -12   3   0       78.94       90.80     28.63 o 
 -11   3   0      785.16      905.50     53.16 o 
 -10   3   0      120.20      121.54     22.67 o 
  -9   3   0      271.96      303.14     24.78 o 
  -8   3   0       19.43       43.41     13.66 o 
  -7   3   0        9.22        1.93      7.17 o 
  -6   3   0     1757.79     1715.58     32.17 o 
  -5   3   0      183.69      160.49     10.90 o 
  -4   3   0     1254.32     1236.58     21.38 o 
  -3   3   0    11881.84    12465.35     99.58 o 
  -2   3   0      245.73      224.64     13.66 o 
  -1   3   0     1053.29     1129.77     27.89 o 
   0   3   0     6240.15     6347.30     49.41 o 
   1   3   0     3337.07     3377.78     24.60 o 
   2   3   0     2081.28     2169.07     19.33 o 
   3   3   0     7881.07     8555.65    105.21 o 
   4   3   0      302.16      326.50     11.14 o 
   5   3   0     1961.78     1767.86     27.26 o 
   6   3   0     1162.34     1231.62     42.05 o 
   7   3   0     1089.00     1188.68     80.33 o 
   8   3   0     1748.08     1614.88     55.83 o 
   9   3   0     1963.46     1979.56     65.65 o 
  10   3   0       13.62      -21.89     14.59 o 
  11   3   0     1029.75      947.24     51.61 o 
  12   3   0      261.02      226.07     35.65 o 
  13   3   0      542.30      564.29     48.38 o 
 -12   4   0       27.81       33.10     22.36 o 
 -11   4   0      139.91      115.52     28.82 o 
 -10   4   0      852.64      944.88     52.79 o 
  -9   4   0      228.71      265.19     32.85 o 
  -8   4   0      851.68      776.39     42.48 o 
  -7   4   0     1748.26     1683.32     34.01 o 
  -6   4   0      306.12      282.44     13.59 o 
  -5   4   0     1252.76     1277.98     23.95 o 
  -4   4   0       50.71       62.04      6.19 o 
  -3   4   0       55.02       46.72      4.15 o 
  -2   4   0     6895.88     7158.45    100.43 o 
  -1   4   0     2446.64     2358.60     47.45 o 
   0   4   0        1.83        0.94      2.82 o 
   1   4   0     1672.40     1734.50     23.23 o 
   2   4   0    15651.66    16308.62     90.28 o 
   3   4   0       72.35       50.76      4.65 o 
   4   4   0      446.25      388.10     12.65 o 
   5   4   0     5698.20     6073.96     58.19 o 
   6   4   0       25.23       14.50      7.16 o 
   7   4   0     4875.29     4994.68    100.18 o 
   8   4   0      266.14      213.33     27.20 o 
   9   4   0      658.80      658.94     41.11 o 
  10   4   0      709.98      736.76     45.46 o 
  11   4   0       83.33       60.99     24.28 o 
  12   4   0      415.98      456.98     41.49 o 
 -12   5   0       33.05       22.30     21.43 o 
 -11   5   0      207.93      257.49     37.57 o 
 -10   5   0      592.27      636.96     44.59 o 
  -9   5   0       74.22       36.64     20.62 o 
  -8   5   0      194.24      142.47     25.59 o 
  -7   5   0      148.15      187.44     25.21 o 
  -6   5   0      304.10      266.12     23.85 o 
  -5   5   0     2160.88     2301.02     60.55 o 
  -4   5   0     3290.70     3260.68     69.99 o 
  -3   5   0      830.75      977.86     34.59 o 
  -2   5   0      242.62      161.66     15.34 o 
  -1   5   0     2429.30     2549.87     28.71 o 
   0   5   0     3343.67     3536.39     39.51 o 
   1   5   0     6532.65     6779.64     53.85 o 
   2   5   0        0.00       -4.43      2.95 o 
   3   5   0     2398.92     2460.47     26.50 o 
   4   5   0     4442.06     4511.95     47.36 o 
   5   5   0      783.09      752.08     19.56 o 
   6   5   0     4552.58     4413.10     64.05 o 
   7   5   0      128.35      123.77     15.34 o 
   8   5   0     1414.17     1326.83     53.78 o 
   9   5   0     1453.95     1567.49     62.04 o 
  10   5   0       39.22       38.32     20.00 o 
  11   5   0      222.49      134.65     29.81 o 
  12   5   0      131.84       98.19     29.07 o 
 -12   6   0       17.98       29.81     22.85 o 
 -11   6   0      511.54      627.52     48.19 o 
 -10   6   0        0.40      -18.57     17.08 o 
  -9   6   0      813.89      783.59     47.70 o 
  -8   6   0      729.44      878.98     47.32 o 
  -7   6   0      256.09      220.97     28.20 o 
  -6   6   0     1065.89     1003.32     43.54 o 
  -5   6   0      750.08      804.77     37.20 o 
  -4   6   0      359.03      278.42     22.30 o 
  -3   6   0     6068.01     6240.34    104.96 o 
  -2   6   0     1903.99     2072.66     53.47 o 
  -1   6   0     3242.55     3398.61     48.69 o 
   0   6   0     5193.13     5511.13     56.80 o 
   1   6   0     1201.95     1180.90     19.87 o 
   2   6   0     9076.71     9712.31     80.00 o 
   3   6   0     1725.47     1729.70     25.35 o 
   4   6   0        1.33        1.62     10.12 o 
   5   6   0     3181.94     3168.75     52.16 o 
   6   6   0       27.39       10.94     13.88 o 
   7   6   0      188.06      151.17     17.00 o 
   8   6   0      701.98      718.33     29.81 o 
   9   6   0        8.09       -6.09     16.40 o 
  10   6   0      263.11      335.37     39.25 o 
  11   6   0        0.69       -0.62     19.94 o 
  12   6   0        1.03      -14.47     21.67 o 
 -11   7   0        0.05       11.37     19.44 o 
 -10   7   0      477.92      445.55     40.56 o 
  -9   7   0      428.07      382.57     35.84 o 
  -8   7   0        1.54      -20.31     13.54 o 
  -7   7   0      516.31      492.93     35.03 o 
  -6   7   0      984.86      998.35     46.21 o 
  -5   7   0      998.30      801.10     39.00 o 
  -4   7   0     1569.34     1741.08     55.27 o 
  -3   7   0     1612.80     1696.36     52.54 o 
  -2   7   0      366.30      418.03     26.58 o 
  -1   7   0      658.21      540.69     29.13 o 
   0   7   0       17.56       -3.73      4.16 o 
   1   7   0     1778.27     1833.84     26.83 o 
   2   7   0      202.08      206.34     10.89 o 
   3   7   0        1.97       -2.85      4.85 o 
   4   7   0      315.60      315.91     17.48 o 
   5   7   0      128.91      113.15     14.11 o 
   6   7   0      102.12       91.10     15.09 o 
   7   7   0       34.88       26.54     11.24 o 
   8   7   0      439.25      444.32     25.02 o 
   9   7   0      378.31      363.94     40.99 o 
  10   7   0      244.61      202.84     33.48 o 
  11   7   0        9.98        4.04     21.05 o 
 -10   8   0       80.77       73.47     24.66 o 
  -9   8   0       19.44      -11.12     17.33 o 
  -8   8   0      751.61      675.96     44.16 o 
  -7   8   0      276.85      316.31     34.90 o 
  -6   8   0      407.26      391.76     32.11 o 
  -5   8   0       95.69      144.02     22.92 o 
  -4   8   0      351.39      312.58     26.89 o 
  -3   8   0     1790.66     1831.19     58.63 o 
  -2   8   0       16.38       16.64     13.23 o 
  -1   8   0        1.01      -13.10     10.87 o 
   0   8   0      518.78      460.75     19.75 o 
   1   8   0     1173.88     1207.27     22.87 o 
   2   8   0      205.09      214.12     11.59 o 
   3   8   0        3.33       11.30      6.54 o 
   4   8   0     1045.22     1062.96     30.99 o 
   5   8   0       33.07       26.55     10.49 o 
   6   8   0        4.58       -2.53     10.10 o 
   7   8   0     1016.52      955.44     36.80 o 
   8   8   0       69.40       74.68     16.64 o 
   9   8   0     1367.38     1336.91     44.33 o 
  10   8   0      113.11      108.87     28.44 o 
  -9   9   0      309.21      320.47     39.56 o 
  -8   9   0      371.21      426.36     44.03 o 
  -7   9   0      547.91      529.83     40.18 o 
  -6   9   0      369.52      356.12     31.80 o 
  -5   9   0      330.38      235.13     29.56 o 
  -4   9   0       98.17       74.78     19.50 o 
  -3   9   0     1111.64      994.19     45.77 o 
  -2   9   0       67.25      107.01     21.49 o 
  -1   9   0       92.37      107.27     36.61 o 
   0   9   0      522.37      600.83     24.33 o 
   1   9   0       85.29       59.74     22.98 o 
   2   9   0      355.84      418.53     30.93 o 
   3   9   0     1557.73     1599.06     38.15 o 
   4   9   0       34.80       27.97     14.07 o 
   5   9   0      505.67      480.54     24.23 o 
   6   9   0      508.06      538.92     26.21 o 
   7   9   0        2.08      -10.15     10.97 o 
   8   9   0      489.55      499.82     30.21 o 
   9   9   0        2.79      -14.95     13.40 o 
  10   9   0      291.40      271.03     39.69 o 
  -8  10   0       22.16       54.96     22.54 o 
  -7  10   0       35.11       14.78     18.51 o 
  -6  10   0      190.86      153.71     28.07 o 
  -5  10   0      176.16      179.98     28.76 o 
  -4  10   0      433.58      467.28     35.34 o 
  -3  10   0        6.98       -0.50     14.53 o 
  -2  10   0      188.44      161.60     27.08 o 
  -1  10   0     1305.97     1473.83     40.28 o 
   0  10   0      273.59      258.91     21.20 o 
   1  10   0      261.67      260.91     31.12 o 
   2  10   0      333.64      333.82     34.22 o 
   3  10   0       12.14       -1.43     15.03 o 
   4  10   0     1963.87     2006.02     70.55 o 
   5  10   0      407.35      399.15     34.59 o 
   6  10   0       54.79       52.37     22.70 o 
   7  10   0      652.67      644.69     39.93 o 
   8  10   0        0.96      -19.42     12.95 o 
   9  10   0      115.45      166.41     23.28 o 
  -7  11   0       49.95       27.14     23.10 o 
  -6  11   0        0.46       -2.67     17.27 o 
  -5  11   0      831.42      879.85     50.31 o 
  -4  11   0      154.22       73.53     23.66 o 
  -3  11   0       73.68       85.89     24.22 o 
  -2  11   0     1344.12     1396.68     42.04 o 
  -1  11   0       11.48       18.14     12.97 o 
   0  11   0      824.92      864.51     47.76 o 
   1  11   0      364.34      421.70     34.97 o 
   2  11   0        0.92       -0.37     16.21 o 
   3  11   0     1130.91     1169.08     57.08 o 
   4  11   0        1.54        3.48     17.39 o 
   5  11   0      174.69      215.01     33.23 o 
   6  11   0      741.15      725.89     48.19 o 
   7  11   0        0.81      -23.29     17.14 o 
  -5  12   0       38.06       33.79     21.67 o 
  -4  12   0      101.28      104.09     26.40 o 
  -3  12   0       28.50       15.84     13.99 o 
  -2  12   0        0.65      -16.66     12.52 o 
  -1  12   0     1217.65     1224.17     59.93 o 
   0  12   0        0.23      -13.85     15.90 o 
   1  12   0       94.07       93.90     27.89 o 
   2  12   0      902.85      904.76     52.42 o 
   3  12   0        3.98       -4.53     16.27 o 
   4  12   0       85.27       78.19     25.77 o 
   5  12   0       15.86      -10.31     17.89 o 
   6  12   0       14.06       -2.98     19.87 o 
  -3  13   0        0.34        6.29     13.97 o 
  -2  13   0       84.44       78.63     25.96 o 
  -1  13   0       10.52       38.94     20.99 o 
   0  13   0        4.99      -10.56     19.07 o 
   1  13   0      308.23      336.74     41.36 o 
   2  13   0       53.35       79.25     27.58 o 
   3  13   0       45.36       76.76     27.64 o 
  -1 -13   1       93.29       85.64     27.33 o 
   0 -13   1        8.01      -18.69     19.81 o 
   1 -13   1        2.45       -7.76     18.94 o 
  -5 -12   1       30.02       -0.12     19.69 o 
  -4 -12   1       76.00       24.90     22.98 o 
  -3 -12   1      243.31      237.24     36.08 o 
  -2 -12   1      367.37      424.62     45.96 o 
  -1 -12   1        7.05        3.66     18.63 o 
   0 -12   1       41.54       22.67     21.05 o 
   1 -12   1      293.74      307.42     39.06 o 
   2 -12   1      127.52      108.87     28.57 o 
   3 -12   1        1.17        9.87     19.19 o 
   4 -12   1        0.45       -6.09     16.40 o 
   5 -12   1       47.72       70.43     25.34 o 
  -7 -11   1       50.04       20.12     22.11 o 
  -6 -11   1       68.53       77.20     26.33 o 
  -5 -11   1       16.61       -6.77     18.51 o 
  -4 -11   1      341.22      409.28     42.85 o 
  -3 -11   1       50.20       32.79     20.12 o 
  -2 -11   1      693.71      735.09     46.46 o 
  -1 -11   1       33.20        3.73     18.88 o 
   0 -11   1       15.60        7.20     16.83 o 
   1 -11   1      374.32      414.06     37.02 o 
   2 -11   1      232.89      296.43     36.21 o 
   3 -11   1      133.26      160.42     31.18 o 
   4 -11   1       82.29      131.85     28.07 o 
   5 -11   1       44.61        5.34     18.69 o 
   6 -11   1      464.02      394.31     37.64 o 
   7 -11   1        0.26      -11.43     18.26 o 
  -8 -10   1       29.85       24.90     15.32 o 
  -7 -10   1       10.19        1.32     13.68 o 
  -6 -10   1     1117.85     1216.34     60.55 o 
  -5 -10   1      447.04      551.62     40.74 o 
  -4 -10   1       69.95       57.45     21.36 o 
  -3 -10   1      855.58      919.23     49.44 o 
  -2 -10   1       25.21        3.04     15.65 o 
  -1 -10   1      245.10      249.29     32.05 o 
   0 -10   1     1642.74     1747.54     65.52 o 
   1 -10   1      430.18      412.33     22.98 o 
   2 -10   1      763.66      749.43     43.85 o 
   3 -10   1      317.20      376.61     37.57 o 
   4 -10   1       40.44       50.06     19.94 o 
   5 -10   1      905.79      910.22     50.93 o 
   6 -10   1        3.53       -0.93     15.22 o 
   7 -10   1      168.42      202.47     33.85 o 
   8 -10   1      164.06      197.87     34.78 o 
  -9  -9   1      350.52      339.77     29.61 o 
  -8  -9   1        0.26       10.32     13.59 o 
  -7  -9   1      981.87     1029.71     90.49 o 
  -6  -9   1      129.56      113.87     19.75 o 
  -5  -9   1      271.12      241.94     21.39 o 
  -4  -9   1     2328.69     2284.55     70.18 o 
  -3  -9   1       96.82      118.13     23.35 o 
  -2  -9   1      106.25       97.07     21.24 o 
  -1  -9   1      342.47      315.07     34.07 o 
   0  -9   1      120.83      140.47     25.37 o 
   1  -9   1     1285.16     1233.24     52.17 o 
   2  -9   1       84.09      138.25     24.97 o 
   3  -9   1        0.70      -11.92     12.67 o 
   4  -9   1     1696.41     1782.69     65.02 o 
   5  -9   1       26.19       39.00     19.25 o 
   6  -9   1      134.59      139.92     26.52 o 
   7  -9   1        1.00       -7.70     15.28 o 
   8  -9   1      124.94      114.21     29.75 o 
   9  -9   1      113.70       74.90     25.53 o 
 -10  -8   1       72.57      107.63     29.50 o 
  -9  -8   1        7.25      -11.47     12.97 o 
  -8  -8   1      851.44      894.29     53.66 o 
  -7  -8   1      168.04      178.09     20.13 o 
  -6  -8   1      498.23      455.42     24.16 o 
  -5  -8   1      547.18      634.59     26.17 o 
  -4  -8   1        4.48        0.85      8.76 o 
  -3  -8   1     2274.00     2376.27     45.40 o 
  -2  -8   1     1007.00     1077.42     28.83 o 
  -1  -8   1       22.65        6.19      7.90 o 
   0  -8   1      955.60      879.54     40.99 o 
   1  -8   1        3.26        1.99     12.42 o 
   2  -8   1        1.31      -15.09     10.06 o 
   3  -8   1     1441.03     1547.12     56.27 o 
   4  -8   1      119.78      113.53     22.36 o 
   5  -8   1       17.22       19.50     15.59 o 
   6  -8   1     1065.86     1022.82     49.93 o 
   7  -8   1      373.21      337.67     36.52 o 
   8  -8   1      474.08      490.64     39.44 o 
   9  -8   1      381.23      410.89     38.82 o 
  10  -8   1        2.50      -26.46     17.64 o 
 -11  -7   1       53.58       17.14     21.24 o 
 -10  -7   1      151.00      190.23     33.91 o 
  -9  -7   1      979.28      940.76     37.03 o 
  -8  -7   1       23.41        9.98     11.99 o 
  -7  -7   1      387.91      356.75     21.93 o 
  -6  -7   1      480.81      443.36     23.08 o 
  -5  -7   1       61.46       72.17     17.14 o 
  -4  -7   1      473.86      479.07     17.00 o 
  -3  -7   1       12.27       12.07      6.44 o 
  -2  -7   1        5.74       -0.57      4.29 o 
  -1  -7   1     2193.91     2298.21     30.87 o 
   0  -7   1        3.34        1.98      5.57 o 
   1  -7   1        1.26       -0.50      9.32 o 
   2  -7   1      102.19       53.29     15.77 o 
   3  -7   1     1611.35     1650.40     54.09 o 
   4  -7   1      764.91      757.01     38.75 o 
   5  -7   1      641.48      542.12     33.91 o 
   6  -7   1     1460.34     1401.85     55.77 o 
   7  -7   1       72.21       43.35     19.63 o 
   8  -7   1      447.05      420.89     37.02 o 
   9  -7   1       24.01       10.87     19.25 o 
  10  -7   1      161.33      150.42     31.18 o 
  11  -7   1      134.24      166.13     36.70 o 
 -11  -6   1        2.71       -2.98     18.63 o 
 -10  -6   1      385.03      406.36     41.98 o 
  -9  -6   1      185.47      187.81     29.44 o 
  -8  -6   1     1737.67     1664.84    111.26 o 
  -7  -6   1       20.24        6.57      7.79 o 
  -6  -6   1       56.53       32.10      9.16 o 
  -5  -6   1     1381.24     1419.85     28.24 o 
  -4  -6   1      283.14      246.21     12.44 o 
  -3  -6   1      271.94      239.55      8.98 o 
  -2  -6   1     3588.70     3732.84     33.71 o 
  -1  -6   1     4423.49     4740.05     38.12 o 
   0  -6   1      161.63      183.36      8.07 o 
   1  -6   1      429.18      491.11     12.48 o 
   2  -6   1     1764.66     1528.86     47.76 o 
   3  -6   1      240.07      263.08     21.99 o 
   4  -6   1     4507.91     4382.38     90.05 o 
   5  -6   1     1329.34     1415.08     50.86 o 
   6  -6   1      742.06      670.50     38.07 o 
   7  -6   1     1316.23     1177.78     51.67 o 
   8  -6   1      253.54      255.63     32.85 o 
   9  -6   1     1332.83     1390.18     62.60 o 
  10  -6   1      503.53      459.52     41.18 o 
  11  -6   1      159.84      170.17     34.03 o 
 -12  -5   1       58.08       44.22     23.41 o 
 -11  -5   1        7.57       26.08     21.92 o 
 -10  -5   1      157.12      119.99     25.96 o 
  -9  -5   1       75.42       45.15     20.12 o 
  -8  -5   1      617.62      563.27     21.59 o 
  -7  -5   1        5.69       -5.39      7.06 o 
  -6  -5   1      156.67      148.35     12.44 o 
  -5  -5   1     1232.42     1208.54     24.95 o 
  -4  -5   1      517.43      419.51     14.65 o 
  -3  -5   1       86.89       90.33      6.43 o 
  -2  -5   1     1962.05     2028.89     21.91 o 
  -1  -5   1      118.61       90.13      6.85 o 
   0  -5   1     1449.67     1448.65     24.05 o 
   1  -5   1     2622.81     2666.82     23.44 o 
   2  -5   1     6820.93     7396.00    112.85 o 
   3  -5   1     2427.83     2397.10     58.26 o 
   4  -5   1     2211.10     2118.06     57.01 o 
   5  -5   1      787.15      756.33     35.65 o 
   6  -5   1     3759.18     3432.03     82.41 o 
   7  -5   1        0.48      -12.48     10.68 o 
   8  -5   1       64.04       25.46     16.64 o 
   9  -5   1      480.58      460.08     37.82 o 
  10  -5   1        4.93      -13.35     16.95 o 
  11  -5   1      982.10     1032.32     60.49 o 
  12  -5   1       24.34       31.43     24.90 o 
 -12  -4   1      114.80       94.59     27.51 o 
 -11  -4   1       29.53       12.17     19.87 o 
 -10  -4   1        3.51      -21.86     14.84 o 
  -9  -4   1     1090.16     1064.16     69.12 o 
  -8  -4   1      650.88      715.52     28.05 o 
  -7  -4   1      188.02      227.46     15.46 o 
  -6  -4   1     2459.07     2337.31     35.93 o 
  -5  -4   1     2977.21     2911.28     38.06 o 
  -4  -4   1     4138.06     3990.25     55.18 o 
  -3  -4   1     5511.33     5812.27     56.13 o 
  -2  -4   1        1.39        7.83      3.56 o 
  -1  -4   1    12692.71    12858.41    106.16 o 
   0  -4   1     3514.79     3829.27     45.15 o 
   1  -4   1      149.89      187.44      6.66 o 
   2  -4   1     7336.82     7629.52    109.31 o 
   3  -4   1     3105.13     3156.18     59.68 o 
   4  -4   1     6719.18     6477.27     69.53 o 
   5  -4   1     5561.63     5567.80    109.93 o 
   6  -4   1       21.76       25.40      7.83 o 
   7  -4   1     1211.42     1247.27     50.37 o 
   8  -4   1        0.38        8.88     15.09 o 
   9  -4   1       51.61       74.40     23.41 o 
  10  -4   1      575.75      619.20     44.59 o 
  11  -4   1      309.71      313.20     41.86 o 
  12  -4   1      122.53      143.71     31.92 o 
 -13  -3   1       18.89       10.74     23.10 o 
 -12  -3   1      859.95      834.14     52.42 o 
 -11  -3   1       87.16       70.80     23.85 o 
 -10  -3   1     1188.51     1187.84     55.03 o 
  -9  -3   1      252.09      252.34     21.45 o 
  -8  -3   1      571.26      495.22     23.57 o 
  -7  -3   1     4276.16     4147.47     62.47 o 
  -6  -3   1     1176.46     1166.25     24.47 o 
  -5  -3   1     1722.35     1517.44     25.63 o 
  -4  -3   1     2942.63     2832.71     58.57 o 
  -3  -3   1       93.93       55.16      7.17 o 
  -2  -3   1      178.15      164.60      5.73 o 
  -1  -3   1     2746.83     3059.71     39.41 o 
   0  -3   1     1410.07     1425.27     55.03 o 
   1  -3   1     4530.08     4437.45     41.76 o 
   2  -3   1       91.20       61.42     10.06 o 
   3  -3   1     2488.29     2129.19     39.03 o 
   4  -3   1     1248.46     1188.37     21.59 o 
   5  -3   1       11.90       -2.76      5.00 o 
   6  -3   1      307.34      260.75     27.42 o 
   7  -3   1       11.85        3.90      7.79 o 
   8  -3   1       46.11       45.77     10.91 o 
   9  -3   1      288.80      294.05     21.95 o 
  10  -3   1      137.73      254.39     35.46 o 
  11  -3   1      206.04      272.09     37.33 o 
  12  -3   1       89.55      109.24     28.32 o 
  13  -3   1      231.70      265.44     40.56 o 
 -13  -2   1      300.37      351.33     42.98 o 
 -12  -2   1       38.85       11.18     22.67 o 
 -11  -2   1     1438.81     1601.59     65.89 o 
 -10  -2   1       53.40       29.75     18.45 o 
  -9  -2   1     1448.45     1504.55     40.05 o 
  -8  -2   1      848.02      853.13     28.80 o 
  -7  -2   1      983.39      975.37     28.76 o 
  -6  -2   1    10727.78    10858.87    168.87 o 
  -5  -2   1        8.09       11.86      5.02 o 
  -4  -2   1      186.23      217.95     11.37 o 
  -3  -2   1     1400.47     1167.99     22.00 o 
  -2  -2   1     2110.20     1999.08     27.33 o 
  -1  -2   1    61349.18    62096.94    438.95 o 
   0  -2   1     7292.00     8066.06     65.54 o 
   1  -2   1      192.39      163.52      5.19 o 
   2  -2   1     5661.38     5582.14     49.97 o 
   3  -2   1      270.78      263.00     14.87 o 
   4  -2   1      161.57      114.90     10.12 o 
   5  -2   1      505.20      462.29     15.68 o 
   6  -2   1      456.01      331.27     19.19 o 
   7  -2   1        0.19       -4.22      7.95 o 
   8  -2   1      398.97      330.47     23.48 o 
   9  -2   1      897.18      961.96     40.37 o 
  10  -2   1       31.66       23.60     15.90 o 
  11  -2   1      666.09      703.22     40.49 o 
 -13  -1   1      124.17      126.70     30.74 o 
 -12  -1   1     1819.31     2034.40     75.96 o 
 -11  -1   1        0.16      -23.66     17.27 o 
 -10  -1   1      150.85      158.12     26.02 o 
  -9  -1   1      286.06      233.55     19.65 o 
  -8  -1   1      119.23       84.60     13.21 o 
  -7  -1   1     1415.99     1221.04     30.84 o 
  -6  -1   1     1531.70     1695.87     38.97 o 
  -4  -1   1     1323.57     1409.93     36.83 o 
  -3  -1   1      480.88      456.74     12.91 o 
  -2  -1   1       76.43       35.09      4.41 o 
  -1  -1   1        0.34       16.05     10.15 o 
   0  -1   1     5088.99     5784.93     47.55 o 
   1  -1   1     1578.38     1552.88     18.94 o 
   2  -1   1     7100.54     7491.46     94.74 o 
   3  -1   1     4059.85     4275.68     58.13 o 
   4  -1   1     1671.82     1672.20     35.28 o 
   5  -1   1     8400.83     8784.13    114.27 o 
   6  -1   1       76.38      103.03     13.85 o 
   7  -1   1      554.18      531.63     27.02 o 
   8  -1   1      863.16      915.88     37.82 o 
   9  -1   1       90.06       45.77     16.40 o 
  10  -1   1      137.53      162.41     23.97 o 
  11  -1   1      320.39      327.48     33.16 o 
  12  -1   1       24.86       41.05     22.05 o 
  13  -1   1     1028.00     1082.32     56.52 o 
 -13   0   1      205.22      224.20     36.89 o 
 -12   0   1       84.35      107.94     26.71 o 
 -11   0   1      103.08      111.23     24.72 o 
 -10   0   1      243.78      197.19     26.89 o 
  -9   0   1      391.74      362.62     20.09 o 
  -8   0   1        8.03       10.68     11.96 o 
  -7   0   1     2748.65     2762.76     45.49 o 
  -6   0   1      307.28      361.46     15.74 o 
  -5   0   1       30.16       49.25     10.37 o 
  -4   0   1     9042.93     9502.70    119.93 o 
  -3   0   1    12050.47    13003.30    146.88 o 
  -2   0   1     9387.63    10806.17    119.80 o 
  -1   0   1    23701.96    22354.65    161.78 o 
   0   0   1     1090.99      555.16     11.12 o 
   1   0   1    38591.19    35507.12    369.16 o 
   2   0   1       52.19      291.03     11.37 o 
   3   0   1       11.96       85.83      9.56 o 
   4   0   1     5520.73     6086.13     83.91 o 
   5   0   1     4313.71     4402.75     72.35 o 
   6   0   1    11470.85    11860.55    153.03 o 
   7   0   1      368.02      418.16     24.84 o 
   8   0   1      603.43      555.72     30.68 o 
   9   0   1      807.41      856.01     40.68 o 
  10   0   1      227.11      193.03     26.46 o 
  11   0   1      559.76      601.18     39.44 o 
  12   0   1     1338.87     1442.28     61.55 o 
  13   0   1       69.88       83.47     27.58 o 
 -13   1   1      135.68      143.59     31.49 o 
 -12   1   1      173.96      187.37     30.25 o 
 -11   1   1      198.69      217.81     29.13 o 
 -10   1   1      879.14      862.90     42.05 o 
  -9   1   1        1.75        2.02      8.79 o 
  -8   1   1     2356.85     2506.54     89.93 o 
  -7   1   1      382.54      319.27     19.66 o 
  -6   1   1     1108.77     1225.93     32.36 o 
  -4   1   1       58.76       77.38      9.75 o 
  -3   1   1     8517.32     9805.84    113.78 o 
  -2   1   1     3232.07     3000.15     42.23 o 
  -1   1   1      199.80      488.96     11.05 o 
   0   1   1    34585.16    33535.15    258.25 o 
   1   1   1     2099.65     1552.41     17.69 o 
   2   1   1     1173.35     1051.39     23.23 o 
   3   1   1       50.20       28.82      7.45 o 
   4   1   1     3828.22     4131.78     66.52 o 
   5   1   1      404.44      383.07     20.74 o 
   6   1   1      142.78      105.77     16.21 o 
   7   1   1        0.09       -7.02      9.81 o 
   8   1   1     2920.64     2948.35     71.73 o 
   9   1   1       59.92       22.61     14.53 o 
  10   1   1      368.38      303.39     28.82 o 
  11   1   1      735.43      716.58     43.23 o 
  12   1   1       46.58       68.32     25.21 o 
  13   1   1      140.89      148.62     31.74 o 
 -12   2   1      213.50      260.78     34.16 o 
 -11   2   1      167.36      203.89     28.69 o 
 -10   2   1      156.19      121.98     22.79 o 
  -9   2   1      537.36      527.71     31.61 o 
  -8   2   1       59.14       37.71      9.59 o 
  -7   2   1     1264.30     1271.13     28.09 o 
  -6   2   1     1740.29     1531.65     28.46 o 
  -5   2   1      408.48      318.67     17.89 o 
  -4   2   1    19492.82    19915.25    211.28 o 
  -3   2   1      278.73      308.67     12.73 o 
  -2   2   1     5410.60     6216.42     99.21 o 
  -1   2   1    11062.69    12217.75     93.28 o 
   0   2   1        0.56        6.19      1.62 o 
   1   2   1     2578.35     2906.74     38.35 o 
   2   2   1     3384.01     3239.55     27.71 o 
   3   2   1     2141.11     2308.89     30.85 o 
   4   2   1     1420.77     1303.35     35.09 o 
   5   2   1      925.56     1009.10     33.79 o 
   6   2   1      180.57      176.07     19.31 o 
   7   2   1      718.01      532.50     29.81 o 
   8   2   1      691.92      578.95     33.54 o 
   9   2   1       12.28      -16.64     13.17 o 
  10   2   1       91.54       77.57     20.18 o 
  11   2   1      107.04      101.54     24.97 o 
  12   2   1       20.55       -1.80     19.81 o 
  13   2   1       99.20       79.43     27.82 o 
 -10   3   1     1429.65     1557.74     53.78 o 
  -9   3   1      189.09      210.29     23.04 o 
  -8   3   1      437.28      453.00     26.21 o 
  -7   3   1     1685.03     1718.82     31.84 o 
  -6   3   1       96.60      129.14     13.73 o 
  -5   3   1     9856.64     9969.97     72.64 o 
  -4   3   1      139.94      153.35      9.02 o 
  -3   3   1      215.28      257.23      8.82 o 
  -2   3   1    11420.12    12008.47     93.69 o 
  -1   3   1     1357.84     1311.14     25.53 o 
   0   3   1      286.93      278.84      6.84 o 
   1   3   1     2846.91     2926.24     47.22 o 
   2   3   1     2160.57     2113.98     22.20 o 
   3   3   1     3196.23     3450.15     63.66 o 
   4   3   1     3295.27     3178.17     42.64 o 
   5   3   1       42.83       67.07     12.98 o 
   6   3   1       86.50       76.51     15.84 o 
   7   3   1     2035.67     1916.34     56.76 o 
   8   3   1      250.30      249.98     27.02 o 
   9   3   1      594.09      589.76     37.26 o 
  10   3   1     1078.82     1222.55     54.72 o 
  11   3   1       14.27        2.98     18.63 o 
  12   3   1      745.52      805.26     51.92 o 
  13   3   1        7.21      -12.79     22.23 o 
 -12   4   1       73.49       93.53     30.00 o 
 -11   4   1     1259.37     1319.00     62.73 o 
 -10   4   1      566.20      532.50     40.06 o 
  -9   4   1     3032.80     3158.08     88.75 o 
  -8   4   1      338.37      319.81     25.40 o 
  -7   4   1        0.02       -5.09      6.39 o 
  -6   4   1     2137.49     2269.99     28.85 o 
  -5   4   1     1866.82     1935.06     23.76 o 
  -4   4   1     4088.73     4323.75     35.74 o 
  -3   4   1     9627.44     9894.49    189.05 o 
  -2   4   1      413.98      309.11     10.78 o 
  -1   4   1     5404.23     5532.53     49.46 o 
   0   4   1      283.66      246.65      7.24 o 
   1   4   1     2816.51     2921.30     39.66 o 
   2   4   1     3912.29     4287.97     37.67 o 
   3   4   1     3372.43     3403.25     37.16 o 
   4   4   1       51.89       62.37      8.34 o 
   5   4   1      368.19      360.10     16.04 o 
   6   4   1     3084.90     2665.65     65.21 o 
   7   4   1      150.84      145.64     22.48 o 
   8   4   1     1616.08     1520.60     55.27 o 
   9   4   1      692.08      658.76     39.56 o 
  10   4   1       15.13      -17.89     14.66 o 
  11   4   1      242.90      252.09     35.40 o 
  12   4   1      150.64      148.56     31.61 o 
  13   4   1      445.42      500.88     46.46 o 
 -12   5   1       52.97       54.34     26.52 o 
 -11   5   1        3.01       -1.86     17.89 o 
 -10   5   1      811.09      826.69     50.37 o 
  -9   5   1      239.83      253.76     32.67 o 
  -8   5   1      116.52      130.48     25.15 o 
  -7   5   1     2203.42     2258.98     66.64 o 
  -6   5   1       57.39       27.58     12.79 o 
  -5   5   1      391.11      432.24     13.71 o 
  -4   5   1      570.88      538.88     30.37 o 
  -3   5   1     1670.73     1784.61     45.34 o 
  -2   5   1      460.83      524.42     23.10 o 
  -1   5   1      587.75      555.79     12.14 o 
   0   5   1     1279.83     1289.69     18.10 o 
   1   5   1       21.58       16.44      5.73 o 
   2   5   1     8190.70     8439.13     64.22 o 
   3   5   1      436.07      473.77     20.56 o 
   4   5   1     1133.83     1098.31     19.70 o 
   5   5   1     5100.07     5118.84    109.49 o 
   6   5   1      454.50      461.87     40.87 o 
   7   5   1     3276.29     3310.68     80.55 o 
   8   5   1      502.93      459.96     33.79 o 
   9   5   1      545.06      476.60     36.33 o 
  10   5   1      304.20      357.92     38.01 o 
  11   5   1       22.67        3.42     19.19 o 
  12   5   1      352.40      291.90     40.12 o 
 -12   6   1        8.03       -4.16     20.43 o 
 -11   6   1      160.77      200.60     34.28 o 
 -10   6   1      503.94      563.49     42.48 o 
  -9   6   1      644.54      638.26     42.29 o 
  -8   6   1      461.74      523.68     36.39 o 
  -7   6   1      699.91      657.76     38.07 o 
  -6   6   1       24.32       12.73     12.86 o 
  -5   6   1      671.93      614.41     31.98 o 
  -4   6   1     1320.80     1288.57     42.60 o 
  -3   6   1        6.36        5.34     10.06 o 
  -2   6   1     6193.14     6205.50     98.56 o 
  -1   6   1     1123.51     1296.99     19.14 o 
   0   6   1      215.67      167.07      8.10 o 
   1   6   1    17014.27    18835.16    133.12 o 
   2   6   1      450.15      468.57     13.40 o 
   3   6   1     5075.42     5347.94     50.05 o 
   4   6   1     3221.78     3378.88     38.61 o 
   5   6   1        3.34       -4.25      7.16 o 
   6   6   1     4183.91     4284.73     64.20 o 
   7   6   1     1860.24     1908.93     43.74 o 
   8   6   1     1916.98     1983.97     67.14 o 
   9   6   1     1315.90     1306.65     57.57 o 
  10   6   1       55.13       37.76     20.81 o 
  11   6   1      454.88      451.76     40.43 o 
  12   6   1       48.14       35.15     23.60 o 
 -11   7   1      169.67      142.16     30.80 o 
 -10   7   1        6.25        1.37     18.32 o 
  -9   7   1      269.64      293.26     37.64 o 
  -8   7   1      543.66      548.64     39.13 o 
  -7   7   1        3.88      -13.35     12.73 o 
  -6   7   1     1637.72     1662.02     57.01 o 
  -5   7   1     1762.05     1575.19     52.60 o 
  -4   7   1       15.95       43.78     14.47 o 
  -3   7   1     1559.12     1295.28     43.97 o 
  -2   7   1        0.30       -2.98      8.63 o 
  -1   7   1      868.58      769.68     15.01 o 
   0   7   1     4897.00     5259.63     48.45 o 
   1   7   1        3.48       -3.67      4.87 o 
   2   7   1     4338.16     4623.54     46.81 o 
   3   7   1     1771.77     1790.46     61.04 o 
   4   7   1      256.34      298.44     12.34 o 
   5   7   1     3351.36     3499.62     56.69 o 
   6   7   1      115.66      135.86     15.74 o 
   7   7   1       28.13       12.63     10.83 o 
   8   7   1       48.70       47.38     14.14 o 
   9   7   1       60.36       77.63     23.35 o 
  10   7   1      278.45      300.16     38.01 o 
  11   7   1        2.41      -13.91     18.94 o 
 -10   8   1       94.99       65.52     24.47 o 
  -9   8   1      830.54      783.16     48.44 o 
  -8   8   1        3.94       -2.92     16.77 o 
  -7   8   1      296.57      306.43     33.10 o 
  -6   8   1      429.94      317.98     28.82 o 
  -5   8   1      188.02      234.64     26.83 o 
  -4   8   1      746.40      586.34     33.35 o 
  -3   8   1      885.28      879.42     38.94 o 
  -2   8   1     2378.37     2374.37     63.78 o 
  -1   8   1     2835.67     3065.56     51.20 o 
   0   8   1      661.65      718.11     24.02 o 
   1   8   1      556.40      521.93     25.16 o 
   2   8   1        2.14       -2.01      5.22 o 
   3   8   1      125.36      126.57     10.39 o 
   4   8   1     1053.77      966.17     44.47 o 
   5   8   1       88.60       98.12     17.79 o 
   6   8   1      215.21      201.63     18.63 o 
   7   8   1       55.19       33.10     12.71 o 
   8   8   1      847.24      795.44     33.69 o 
   9   8   1       40.48       53.76     15.56 o 
  10   8   1      513.09      519.52     42.98 o 
  11   8   1       80.96       64.96     27.76 o 
 -10   9   1       77.86      103.10     29.38 o 
  -9   9   1       14.16      -12.73     17.89 o 
  -8   9   1      831.87      811.85     47.88 o 
  -7   9   1       11.32       -8.26     15.53 o 
  -6   9   1       33.68       10.12     16.40 o 
  -5   9   1      391.03      383.81     30.49 o 
  -4   9   1      626.18      649.38     37.33 o 
  -3   9   1     1289.00     1308.82     50.43 o 
  -2   9   1      168.20      153.28     23.97 o 
  -1   9   1        7.73        0.12      8.37 o 
   0   9   1      305.19      291.13     17.72 o 
   1   9   1      153.96       92.64     13.26 o 
   2   9   1        2.42        0.14      8.10 o 
   3   9   1      102.07      101.97     10.80 o 
   4   9   1      767.56      828.34     28.77 o 
   5   9   1      131.49      123.36     16.42 o 
   6   9   1        1.80       -3.93     11.86 o 
   7   9   1      321.41      312.93     24.47 o 
   8   9   1       15.07       -6.21     12.60 o 
   9   9   1      502.37      523.03     34.90 o 
  10   9   1        1.20        3.42     19.69 o 
  -9  10   1      113.04      118.62     28.88 o 
  -8  10   1       11.49      -10.99     16.52 o 
  -7  10   1      165.96      138.31     28.88 o 
  -6  10   1       66.49       61.17     20.68 o 
  -5  10   1      253.83      286.49     32.67 o 
  -4  10   1      101.93      113.53     22.79 o 
  -3  10   1      426.18      424.25     32.98 o 
  -2  10   1       15.48       24.21     11.36 o 
  -1  10   1      133.47      123.64     17.33 o 
   0  10   1       62.54       27.35     11.05 o 
   1  10   1        1.04      -11.61      7.74 o 
   2  10   1      151.50      144.61     19.84 o 
   3  10   1     1019.65     1002.95     48.13 o 
   4  10   1       42.66       44.59     19.50 o 
   5  10   1      235.93      285.41     22.75 o 
   6  10   1      309.75      354.34     24.65 o 
   7  10   1        4.45      -14.84     11.61 o 
   8  10   1      244.76      240.10     47.51 o 
   9  10   1        4.16      -18.26     12.89 o 
  -8  11   1        8.37       -0.19     20.12 o 
  -7  11   1       41.10       41.55     22.42 o 
  -6  11   1      277.33      379.28     39.50 o 
  -5  11   1      101.69       91.61     24.22 o 
  -4  11   1       60.19      120.05     25.71 o 
  -3  11   1      186.80      179.15     20.11 o 
  -2  11   1        5.06       -0.11     12.41 o 
  -1  11   1     1240.81     1340.30     40.20 o 
   0  11   1       70.28       55.61     14.06 o 
   1  11   1       39.25        4.97     17.08 o 
   2  11   1      878.76      876.19     46.95 o 
   3  11   1        2.45        5.28     16.21 o 
   4  11   1      896.03     1045.37     53.29 o 
   5  11   1       46.57       50.37     20.25 o 
   6  11   1       43.20       69.25     23.41 o 
   7  11   1      710.28      750.41     34.50 o 
   8  11   1       18.24       14.07     16.12 o 
  -6  12   1      137.52      166.13     32.48 o 
  -5  12   1      342.93      350.22     38.20 o 
  -4  12   1       12.91        9.65     13.37 o 
  -3  12   1      118.00      111.21     19.01 o 
  -2  12   1      985.90     1056.17     68.69 o 
  -1  12   1       34.57       35.46     15.51 o 
   0  12   1     1775.72     1923.42     72.91 o 
   1  12   1      399.99      428.53     36.70 o 
   2  12   1        2.10        4.78     19.07 o 
   3  12   1      469.52      485.48     40.37 o 
   4  12   1        2.87      -21.43     18.13 o 
   5  12   1       77.01       43.97     22.73 o 
   6  12   1      362.44      341.52     42.54 o 
  -4  13   1       35.27       36.82     16.61 o 
  -3  13   1      282.69      364.39     38.01 o 
  -2  13   1       58.17       49.85     17.39 o 
  -1  13   1      359.89      365.56     40.56 o 
   0  13   1       87.98       59.56     23.17 o 
   1  13   1       15.35      -13.17     17.51 o 
   2  13   1      312.86      386.11     41.80 o 
   3  13   1        8.29       -8.69     16.33 o 
   4  13   1       56.65       43.47     24.84 o 
  -4 -12   2       59.61       82.10     29.69 o 
  -3 -12   2      437.18      491.38     43.16 o 
  -2 -12   2       17.63        7.51     19.56 o 
  -1 -12   2      643.57      610.38     45.83 o 
   0 -12   2      593.25      580.26     45.28 o 
   1 -12   2       66.41       65.96     27.76 o 
   2 -12   2      252.17      217.49     35.03 o 
   3 -12   2        6.35        2.30     20.93 o 
  -6 -11   2        0.62      -10.56     18.63 o 
  -5 -11   2      196.74      215.26     34.97 o 
  -4 -11   2      515.46      468.78     40.43 o 
  -3 -11   2       50.14       45.77     22.79 o 
  -2 -11   2      830.94      974.75     54.28 o 
  -1 -11   2       16.29       19.56     20.81 o 
   0 -11   2       46.16       38.88     21.05 o 
   1 -11   2      463.56      442.19     38.38 o 
   2 -11   2      184.30      184.21     32.30 o 
   3 -11   2      211.76      219.67     32.92 o 
   4 -11   2        1.87      -13.35     15.77 o 
   5 -11   2       14.86       -5.28     17.20 o 
   6 -11   2        0.39        6.58     18.13 o 
  -7 -10   2       86.61       95.58     27.58 o 
  -6 -10   2      145.02      168.87     31.30 o 
  -5 -10   2       28.28        9.44     19.13 o 
  -4 -10   2      304.59      338.04     38.13 o 
  -3 -10   2      595.34      603.54     41.92 o 
  -2 -10   2       46.34       43.16     20.12 o 
  -1 -10   2       20.81       -2.05     15.71 o 
   0 -10   2       23.35      -13.17     15.09 o 
   1 -10   2      434.84      466.04     36.77 o 
   2 -10   2       79.57       73.41     22.73 o 
   3 -10   2       77.98       63.22     21.43 o 
   4 -10   2       27.24        0.68     17.89 o 
   5 -10   2      218.04      219.67     32.98 o 
   6 -10   2     1002.58      971.40     54.40 o 
   7 -10   2        7.96        9.75     20.68 o 
  -9  -9   2       57.90       53.40     17.85 o 
  -8  -9   2      340.73      351.54     28.35 o 
  -7  -9   2      105.36      103.24     27.98 o 
  -6  -9   2      487.97      478.47     31.12 o 
  -5  -9   2      230.20      214.63     20.55 o 
  -4  -9   2      243.65      292.39     33.91 o 
  -3  -9   2      327.52      236.75     30.74 o 
  -2  -9   2        2.73        1.86     13.29 o 
  -1  -9   2       85.71       85.77     21.49 o 
   0  -9   2      909.46     1045.43     50.37 o 
   1  -9   2      110.31       40.24     18.13 o 
   2  -9   2      721.63      773.47     44.03 o 
   3  -9   2      190.20      153.03     26.58 o 
   4  -9   2       96.73       42.36     18.76 o 
   5  -9   2     1299.28     1341.55     59.50 o 
   6  -9   2       26.03        4.04     17.02 o 
   7  -9   2      173.09      124.65     27.95 o 
   8  -9   2      547.59      556.59     45.46 o 
   9  -9   2       42.85       -5.34     19.63 o 
 -10  -8   2       60.19       37.17     17.78 o 
  -9  -8   2       81.12      105.02     23.88 o 
  -8  -8   2      133.62      145.07     20.01 o 
  -7  -8   2      315.13      360.49     26.68 o 
  -6  -8   2        7.33        0.94      8.16 o 
  -5  -8   2       31.75       14.32      8.28 o 
  -4  -8   2      619.21      628.28     24.91 o 
  -3  -8   2       87.26       50.76     12.70 o 
  -2  -8   2       25.20       24.16     15.96 o 
  -1  -8   2      401.64      394.68     30.00 o 
   0  -8   2       66.00       61.80     17.70 o 
   1  -8   2      699.07      786.82     40.62 o 
   2  -8   2      213.18      135.83     23.85 o 
   3  -8   2      239.59      265.94     30.06 o 
   4  -8   2     2155.29     1951.49     66.58 o 
   5  -8   2      245.66      209.86     29.31 o 
   6  -8   2      535.77      490.57     36.52 o 
   7  -8   2        7.46      -21.30     14.97 o 
   8  -8   2       10.81        7.45     16.95 o 
  10  -8   2        4.39      -18.07     18.32 o 
 -10  -7   2        9.94       22.05     20.49 o 
  -9  -7   2       14.57       -7.41     12.67 o 
  -8  -7   2      260.49      227.77     19.01 o 
  -7  -7   2      467.01      483.50     20.86 o 
  -6  -7   2       22.60        1.12      7.41 o 
  -5  -7   2     1235.68     1209.18     27.85 o 
  -4  -7   2       12.11        3.48      8.64 o 
  -3  -7   2      370.52      377.03     14.93 o 
  -2  -7   2      987.38      935.31     24.40 o 
  -1  -7   2      486.37      485.46     12.35 o 
   0  -7   2     1266.72     1029.47     43.29 o 
   1  -7   2       31.70       17.70     12.92 o 
   2  -7   2      172.00      150.36     22.17 o 
   3  -7   2     1484.20     1597.86     55.27 o 
   4  -7   2      389.11      465.79     31.86 o 
   5  -7   2      474.45      467.04     33.79 o 
   6  -7   2        1.07       -9.81     12.48 o 
   7  -7   2        0.86      -18.07     12.05 o 
   8  -7   2      359.61      334.87     38.51 o 
   9  -7   2      211.51      227.06     35.34 o 
  10  -7   2        5.83      -25.99     17.33 o 
 -11  -6   2       19.15        3.85     20.62 o 
 -10  -6   2      234.22      220.66     34.03 o 
  -9  -6   2     1572.94     1664.62     47.09 o 
  -8  -6   2       10.74       11.51      9.75 o 
  -7  -6   2      503.90      484.83     19.73 o 
  -6  -6   2      485.09      475.21     19.24 o 
  -5  -6   2      230.18      225.37     18.28 o 
  -4  -6   2     1693.96     1704.86     30.04 o 
  -3  -6   2       49.51       36.38      9.16 o 
  -2  -6   2      204.93      241.65     15.25 o 
  -1  -6   2     3418.54     3565.78     71.86 o 
   0  -6   2      106.72       72.38     14.25 o 
   1  -6   2      137.05      100.62     24.59 o 
   2  -6   2        5.52        2.61     10.31 o 
   3  -6   2      513.21      646.96     34.16 o 
   4  -6   2     1653.80     1817.09     57.76 o 
   5  -6   2      157.00      167.38     23.72 o 
   6  -6   2        0.75       -7.27     10.74 o 
   7  -6   2      295.83      335.06     34.41 o 
   8  -6   2      264.19      210.04     30.93 o 
   9  -6   2      193.96      158.80     30.56 o 
  10  -6   2      110.61      114.27     28.82 o 
  11  -6   2      276.22      394.12     48.01 o 
 -12  -5   2        1.27      -20.18     20.12 o 
 -11  -5   2        2.14      -22.48     17.70 o 
 -10  -5   2      788.27      789.16     34.33 o 
  -9  -5   2      148.62      109.62     18.15 o 
  -8  -5   2     1661.59     1602.30     34.96 o 
  -7  -5   2      158.17      150.80     14.14 o 
  -6  -5   2      160.29      177.53     13.54 o 
  -5  -5   2      418.20      355.65     15.42 o 
  -4  -5   2      179.44      167.96     14.06 o 
  -3  -5   2     4179.95     4415.11     40.97 o 
  -2  -5   2      897.15      949.09     19.74 o 
  -1  -5   2     1306.41     1318.95     26.11 o 
   0  -5   2       47.03       60.22      6.91 o 
   1  -5   2        3.74        3.99      3.80 o 
   2  -5   2      778.70      697.98     13.65 o 
   3  -5   2      533.73      440.27     26.33 o 
   4  -5   2      511.56      411.89     26.58 o 
   5  -5   2      604.05      627.70     34.10 o 
   6  -5   2       20.96        9.07     12.30 o 
   7  -5   2      741.53      747.75     42.05 o 
   8  -5   2       90.82       89.06     22.23 o 
   9  -5   2      321.83      315.68     37.64 o 
  10  -5   2       85.91      114.15     28.94 o 
  11  -5   2       88.94       56.58     26.27 o 
  12  -5   2      424.62      497.59     46.46 o 
 -12  -4   2      105.91      107.88     31.49 o 
 -11  -4   2        2.05      -23.10     15.40 o 
 -10  -4   2       36.35       41.55     15.32 o 
  -9  -4   2       13.69       26.33     12.76 o 
  -8  -4   2      470.31      509.43     25.19 o 
  -7  -4   2       32.91       22.86      8.65 o 
  -6  -4   2      287.10      262.70     20.87 o 
  -5  -4   2     1276.03     1208.13     34.41 o 
  -4  -4   2     2995.51     3007.40     46.47 o 
  -3  -4   2        5.07        4.19      2.90 o 
  -2  -4   2     5074.89     5185.09     77.73 o 
  -1  -4   2       43.11       49.67      6.72 o 
   0  -4   2     1669.84     1589.69     25.13 o 
   1  -4   2      663.98      603.72     13.61 o 
   2  -4   2     2506.88     2823.10     32.39 o 
   3  -4   2     1267.40      949.73     16.67 o 
   4  -4   2      751.29      798.69     17.16 o 
   5  -4   2       74.99       54.37     10.25 o 
   6  -4   2     1477.99     1636.30     55.58 o 
   7  -4   2      127.93      177.50     24.53 o 
   8  -4   2     1889.60     2022.42     69.87 o 
   9  -4   2     1923.03     2069.80     75.40 o 
  10  -4   2       41.03       53.10     23.54 o 
  11  -4   2     1099.12     1315.15     67.51 o 
  12  -4   2        0.90       -7.70     22.05 o 
 -12  -3   2        0.60      -20.99     18.13 o 
 -11  -3   2      175.36      146.32     21.16 o 
 -10  -3   2      291.96      297.65     43.94 o 
  -9  -3   2      189.75      205.64     33.75 o 
  -8  -3   2     1482.48     1455.20     38.75 o 
  -7  -3   2     2219.62     2239.37     45.89 o 
  -6  -3   2     5351.53     5379.83     70.87 o 
  -5  -3   2      318.83      308.88     16.15 o 
  -4  -3   2     3300.46     3672.70     50.00 o 
  -3  -3   2     2605.91     2706.56     39.32 o 
  -2  -3   2       36.41       22.35      4.58 o 
  -1  -3   2     6083.52     6171.66     60.18 o 
   0  -3   2     2089.87     2168.60     30.90 o 
   1  -3   2      173.70      157.70      7.03 o 
   2  -3   2     5033.91     4735.67     46.30 o 
   3  -3   2      620.68      629.55     24.50 o 
   4  -3   2      412.11      449.33     14.17 o 
   5  -3   2     4894.06     4769.46     56.24 o 
   6  -3   2      225.67      240.97     16.05 o 
   7  -3   2     1959.02     1967.45     44.22 o 
   8  -3   2       20.50       15.97      9.37 o 
   9  -3   2       73.53       66.95     21.55 o 
  10  -3   2     1268.44     1463.65     66.02 o 
  11  -3   2      349.46      380.96     43.91 o 
  12  -3   2      296.18      335.31     43.60 o 
 -13  -2   2       18.38       17.20     24.03 o 
 -12  -2   2      480.20      601.74     45.65 o 
 -11  -2   2      148.92      152.26     20.93 o 
 -10  -2   2      887.57      903.74     34.15 o 
  -9  -2   2      164.82      143.69     17.98 o 
  -8  -2   2        4.03       -4.01      8.94 o 
  -7  -2   2     8146.71     8645.73     97.35 o 
  -6  -2   2       39.79       34.53     12.36 o 
  -5  -2   2    12308.71    12906.38    118.62 o 
  -4  -2   2       14.58       13.96      6.58 o 
  -3  -2   2      159.88      160.32      9.32 o 
  -2  -2   2      117.66       51.72      6.21 o 
  -1  -2   2     8005.40     8040.05     70.06 o 
   0  -2   2     1773.11     1952.80     24.84 o 
   1  -2   2     2541.68     2419.54     27.69 o 
   2  -2   2      725.14      796.29     14.75 o 
   3  -2   2      135.36      123.79      7.93 o 
   4  -2   2     1102.88     1031.75     28.20 o 
   5  -2   2      121.70      116.60     10.50 o 
   6  -2   2     1066.13     1044.54     25.93 o 
   7  -2   2        4.59       -2.34      7.26 o 
   8  -2   2       21.94       10.35      9.25 o 
   9  -2   2       53.09       40.30     12.35 o 
  10  -2   2      378.86      319.16     29.07 o 
  11  -2   2       44.50       16.58     22.05 o 
  12  -2   2      282.20      334.63     42.73 o 
  13  -2   2      351.94      417.17     48.88 o 
 -13  -1   2      153.28      116.95     30.43 o 
 -12  -1   2       13.31       19.50     22.05 o 
 -11  -1   2     1147.01     1145.53     39.83 o 
 -10  -1   2        1.14       -2.16     11.03 o 
  -9  -1   2      893.80      922.95     31.42 o 
  -8  -1   2     1398.74     1457.45     40.96 o 
  -6  -1   2      965.12     1051.33     39.06 o 
  -5  -1   2     3407.86     3115.11     64.40 o 
  -4  -1   2      921.61     1047.18     25.49 o 
  -3  -1   2       22.10       21.90      5.12 o 
  -2  -1   2       47.48       30.27      4.57 o 
  -1  -1   2      282.91      294.81      8.98 o 
   0  -1   2     1721.74     1636.76     20.43 o 
   1  -1   2     3681.00     3631.29     35.49 o 
   2  -1   2     2151.39     2015.68     25.68 o 
   3  -1   2      247.56      250.56     10.20 o 
   4  -1   2      211.23      208.92     14.10 o 
   5  -1   2      485.67      418.22     20.87 o 
   6  -1   2      864.51      835.08     30.74 o 
   7  -1   2      236.56      206.81     20.74 o 
   8  -1   2      167.93      214.08     22.67 o 
   9  -1   2      677.80      662.24     35.34 o 
  10  -1   2      141.93      120.73     23.79 o 
  11  -1   2      492.90      483.87     36.08 o 
  12  -1   2      617.70      649.63     43.35 o 
 -13   0   2       12.16        5.84     23.10 o 
 -12   0   2     1287.28     1345.59     62.98 o 
 -11   0   2       14.98       17.70     13.93 o 
 -10   0   2      149.17      155.38     18.54 o 
  -9   0   2      537.72      596.10     29.87 o 
  -8   0   2      109.22      106.21     14.00 o 
  -7   0   2     3282.35     3589.72     78.13 o 
  -6   0   2      295.49      252.09     20.12 o 
  -5   0   2       19.42       35.21     10.31 o 
  -4   0   2     6206.76     6132.09     89.74 o 
  -3   0   2    32097.45    33523.76    340.53 o 
  -2   0   2     2632.17     2522.94     34.42 o 
  -1   0   2     2795.50     3263.54     25.14 o 
   0   0   2    13339.91    15559.11    114.88 o 
   1   0   2      718.68     1109.55     15.41 o 
   2   0   2    10278.05     9114.47    105.95 o 
   3   0   2     2347.84     2884.76     48.75 o 
   4   0   2       29.58       39.44      9.32 o 
   5   0   2     4088.78     4094.45     70.06 o 
   6   0   2        6.89       -7.33      8.14 o 
   7   0   2        7.79       15.90     10.12 o 
   8   0   2      889.41      778.50     36.33 o 
   9   0   2       20.57       36.21     15.40 o 
  10   0   2     1199.41     1218.89     50.18 o 
  11   0   2     1784.42     1901.74     66.64 o 
  12   0   2        0.80        0.99     21.55 o 
  13   0   2      662.09      656.96     46.27 o 
 -13   1   2      193.13      136.20     29.87 o 
 -12   1   2      167.45      127.25     28.38 o 
 -11   1   2      311.53      376.80     37.57 o 
 -10   1   2      330.69      351.61     21.71 o 
  -9   1   2      452.27      468.37     22.59 o 
  -8   1   2      635.41      525.71     38.88 o 
  -6   1   2       37.23       17.51     10.68 o 
  -5   1   2        5.18       14.47      8.57 o 
  -4   1   2     2587.08     2815.32     52.36 o 
  -3   1   2      252.76      202.47     12.30 o 
  -2   1   2       48.48        3.17      4.60 o 
  -1   1   2      214.37      517.83     10.37 o 
   0   1   2      914.49     1648.10     19.34 o 
   1   1   2      347.31      765.14     18.82 o 
   2   1   2       38.22       12.05      6.15 o 
   3   1   2     1657.07     2136.13     41.61 o 
   4   1   2     3001.48     2632.05     51.11 o 
   5   1   2      751.54      770.11     29.25 o 
   6   1   2     2887.51     2777.06     61.11 o 
   7   1   2      535.22      471.88     27.20 o 
   8   1   2      441.12      455.05     29.25 o 
   9   1   2     2180.67     2383.00     68.01 o 
  10   1   2      211.08      147.25     25.15 o 
  11   1   2      371.45      418.10     40.24 o 
  12   1   2     1315.63     1308.07     60.55 o 
  13   1   2       73.29       54.84     28.82 o 
 -13   2   2       82.40       73.10     27.02 o 
 -12   2   2      125.29      136.01     26.89 o 
 -11   2   2       19.31       13.54     16.89 o 
 -10   2   2        4.38       -2.28     15.65 o 
  -9   2   2      101.61      119.93     28.97 o 
  -8   2   2     1046.73     1020.79     34.22 o 
  -6   2   2     2016.70     2010.68     49.06 o 
  -5   2   2    15130.48    16990.18    195.70 o 
  -4   2   2     1998.12     2186.44     43.29 o 
  -3   2   2     2600.46     2608.63     43.91 o 
  -2   2   2     4704.77     5059.70     64.71 o 
  -1   2   2     2169.41     2176.37     19.16 o 
   0   2   2     8786.57     9397.46     61.25 o 
   1   2   2     1400.38     1217.06     13.89 o 
   2   2   2       91.78       42.67      8.63 o 
   4   2   2     2451.97     2440.76     50.49 o 
   5   2   2     4230.86     4127.87     74.46 o 
   6   2   2     1449.38     1515.76     45.34 o 
   7   2   2      838.27      737.51     34.97 o 
   8   2   2     4447.32     4625.40     95.21 o 
   9   2   2        5.34       -3.91     13.10 o 
  10   2   2        1.28      -14.16     13.79 o 
  11   2   2      524.03      511.88     38.57 o 
  12   2   2       38.91       17.08     22.73 o 
  13   2   2       90.28      125.83     32.61 o 
 -11   3   2      179.69      233.52     29.50 o 
 -10   3   2      215.01      228.66     18.83 o 
  -9   3   2     1035.42     1068.74     30.19 o 
  -8   3   2        3.81        2.51     14.56 o 
  -7   3   2        4.56        1.81      6.31 o 
  -6   3   2     7483.09     8030.23    113.09 o 
  -5   3   2      564.03      612.18     23.97 o 
  -4   3   2     4312.09     4928.79     70.61 o 
  -3   3   2     3489.43     3344.76     90.92 o 
  -2   3   2     1119.14     1096.75     16.68 o 
  -1   3   2      113.66       63.12      5.57 o 
   0   3   2      200.67      157.96      6.33 o 
   1   3   2     1025.12      969.87     13.54 o 
   2   3   2      242.70      228.07      7.34 o 
   3   3   2       10.10       13.57      4.52 o 
   4   3   2     2206.12     2096.69     48.38 o 
   5   3   2      284.46      305.69     20.68 o 
   6   3   2      157.06      153.59     19.75 o 
   7   3   2     1494.05     1492.47     50.06 o 
   8   3   2      346.86      347.86     28.07 o 
   9   3   2        1.87       -4.04     13.41 o 
  10   3   2      194.80      121.48     23.97 o 
  11   3   2        1.41       -5.47     16.71 o 
  12   3   2        9.25      -27.26     18.94 o 
  13   3   2      268.48      354.00     43.16 o 
 -12   4   2       39.93       60.43     22.73 o 
 -11   4   2       58.17       92.66     27.51 o 
 -10   4   2     2977.04     3002.26     89.37 o 
  -9   4   2      378.82      422.88     17.11 o 
  -8   4   2     2349.65     2401.77     49.45 o 
  -7   4   2     1356.04     1400.28     24.61 o 
  -6   4   2      803.73      805.48     37.02 o 
  -5   4   2     9234.04     9621.52    162.84 o 
  -4   4   2       55.61       64.74      7.14 o 
  -3   4   2      133.39       96.40      8.23 o 
  -2   4   2     1152.10     1226.67     18.09 o 
  -1   4   2     4582.97     5229.21     40.52 o 
   0   4   2       12.16       18.65      3.39 o 
   1   4   2      631.41      542.83     11.15 o 
   2   4   2      413.53      399.20     10.20 o 
   3   4   2     2023.91     1971.11     24.78 o 
   4   4   2      474.76      413.26     15.59 o 
   5   4   2       90.56       74.59     15.46 o 
   6   4   2      277.16      290.78     23.60 o 
   7   4   2      954.91      875.51     40.18 o 
   8   4   2      925.94      949.60     44.03 o 
   9   4   2       12.10       -4.84     15.28 o 
  10   4   2      111.24       67.45     22.73 o 
  11   4   2       16.89       -2.11     19.69 o 
  12   4   2      390.06      436.67     40.74 o 
  13   4   2        5.52       -7.39     22.79 o 
 -12   5   2      183.18      171.29     32.61 o 
 -11   5   2      784.53      872.40     52.17 o 
 -10   5   2       26.63       26.46     19.56 o 
  -9   5   2      369.91      394.06     34.22 o 
  -8   5   2       12.42       13.97     15.46 o 
  -7   5   2       13.82        6.99      8.32 o 
  -6   5   2     3978.62     4182.49     41.44 o 
  -5   5   2      158.03      128.14     11.64 o 
  -4   5   2     1374.52     1553.06     26.18 o 
  -3   5   2        3.24       11.54      4.44 o 
  -2   5   2      486.26      423.00     10.33 o 
  -1   5   2     1553.08     1547.93     19.00 o 
   0   5   2      448.52      436.20     10.52 o 
   1   5   2     2037.70     2185.22     29.56 o 
   2   5   2     4983.39     5165.13     45.48 o 
   3   5   2      921.48      816.26     16.78 o 
   4   5   2      172.43      121.53      8.75 o 
   5   5   2      149.62      160.11     41.55 o 
   6   5   2     2818.68     2734.48     47.89 o 
   7   5   2       89.09       43.78     17.89 o 
   8   5   2      476.05      419.53     32.05 o 
   9   5   2        4.91      -10.19     13.54 o 
  10   5   2       41.71       19.25     18.07 o 
  11   5   2      174.57      186.26     31.98 o 
  12   5   2      141.45      131.91     30.43 o 
 -12   6   2      122.01      160.73     32.92 o 
 -11   6   2       27.74       15.53     20.25 o 
 -10   6   2     1112.54      994.94     54.34 o 
  -9   6   2      154.03      142.04     27.39 o 
  -8   6   2        0.57       14.72     13.97 o 
  -7   6   2      535.53      495.42     31.98 o 
  -6   6   2      686.52      590.56     32.05 o 
  -5   6   2      392.09      461.70     26.77 o 
  -4   6   2      243.65      198.34      8.65 o 
  -3   6   2     4386.34     4745.04     46.60 o 
  -2   6   2      758.65      710.06     13.29 o 
  -1   6   2     1953.02     2145.91     24.52 o 
   0   6   2     1278.09     1309.17     21.80 o 
   1   6   2        8.81       -1.92      4.16 o 
   2   6   2    11282.61    12454.87     89.79 o 
   3   6   2      627.06      580.42     15.13 o 
   4   6   2      455.50      377.79     15.08 o 
   5   6   2      477.04      419.33     18.70 o 
   6   6   2      301.59      323.37     18.64 o 
   7   6   2     2126.24     2188.52     46.67 o 
   8   6   2      400.61      434.49     34.22 o 
   9   6   2      475.16      394.87     34.66 o 
  10   6   2      245.98      194.08     31.05 o 
  11   6   2       35.41       14.35     21.24 o 
  12   6   2      135.65      155.89     34.10 o 
 -11   7   2      110.81       85.09     26.71 o 
 -10   7   2      476.60      449.15     38.75 o 
  -9   7   2      237.24      254.45     34.28 o 
  -8   7   2        3.55       -0.19     14.16 o 
  -7   7   2       71.41       76.95     19.50 o 
  -6   7   2      110.81      117.75     19.94 o 
  -5   7   2      622.17      553.61     30.68 o 
  -4   7   2     2712.79     2753.40     65.34 o 
  -3   7   2      668.36      889.23     34.66 o 
  -2   7   2     2236.90     2501.00     58.44 o 
  -1   7   2     2070.86     1947.15     24.22 o 
   0   7   2      969.54     1035.76     18.79 o 
   1   7   2     6326.10     6355.04     59.96 o 
   2   7   2       89.10       55.45      7.47 o 
   3   7   2     1465.15     1468.23     27.34 o 
   4   7   2     2065.37     1950.99     30.13 o 
   5   7   2      335.15      314.26     13.66 o 
   6   7   2     1253.85     1219.73     42.67 o 
   7   7   2       99.07       74.15     13.75 o 
   8   7   2       38.49       25.21     19.13 o 
   9   7   2      108.71      102.47     24.72 o 
  10   7   2       61.15       21.43     21.74 o 
  11   7   2      331.92      415.05     44.34 o 
  12   7   2       40.29       56.64     26.21 o 
 -11   8   2       48.59       15.53     22.42 o 
 -10   8   2      101.49      127.81     28.76 o 
  -9   8   2       35.45       21.18     19.07 o 
  -8   8   2      759.61      733.35     43.47 o 
  -7   8   2       12.58       36.21     15.77 o 
  -6   8   2     1174.49      994.56     44.59 o 
  -5   8   2      303.83      356.80     26.77 o 
  -4   8   2        6.12        3.17     11.55 o 
  -3   8   2     4833.15     5304.03     98.93 o 
  -2   8   2      258.87      211.66     16.79 o 
  -1   8   2        1.89       -2.41      7.18 o 
   0   8   2     2084.67     2046.72     28.55 o 
   1   8   2      190.07      156.14     11.21 o 
   2   8   2     1177.16     1054.10     32.39 o 
   3   8   2      763.74      794.27     19.58 o 
   4   8   2        5.28       -1.74      5.95 o 
   5   8   2      463.80      479.07     16.78 o 
   6   8   2       36.51       34.48     11.79 o 
   7   8   2       68.44       59.62     13.63 o 
   8   8   2      125.58      102.03     17.04 o 
   9   8   2      960.56      999.41     55.15 o 
  10   8   2      308.53      301.46     38.94 o 
  11   8   2        0.79      -11.37     21.05 o 
 -10   9   2       66.07       80.37     25.77 o 
  -9   9   2      743.47      726.39     47.20 o 
  -8   9   2      395.36      365.93     38.01 o 
  -7   9   2      764.48      767.19     43.97 o 
  -6   9   2       52.24       75.02     20.12 o 
  -5   9   2        0.24       -8.76     11.24 o 
  -4   9   2     1076.99     1031.89     44.72 o 
  -3   9   2       42.45       47.26     16.52 o 
  -2   9   2      752.28      677.53     45.06 o 
  -1   9   2     2321.47     2558.51     72.32 o 
   0   9   2      571.13      625.51     24.07 o 
   1   9   2      601.36      634.44     23.66 o 
   2   9   2        4.37        4.37      6.64 o 
   3   9   2       21.70       14.19      7.22 o 
   4   9   2      552.48      513.85     17.73 o 
   5   9   2       41.06       34.16     13.01 o 
   6   9   2        4.01        9.81     10.65 o 
   7   9   2      227.02      234.49     21.44 o 
   8   9   2      475.83      453.25     39.03 o 
   9   9   2      163.98       87.20     27.64 o 
  10   9   2      204.28      204.76     36.70 o 
  -9  10   2      104.26       61.98     26.71 o 
  -8  10   2      255.38      285.25     35.90 o 
  -7  10   2        5.01       -0.12     15.09 o 
  -6  10   2      274.82      285.50     32.54 o 
  -5  10   2      424.07      386.98     31.12 o 
  -4  10   2       64.78       84.15     20.93 o 
  -3  10   2      654.92      584.41     25.80 o 
  -2  10   2      338.04      386.48     21.86 o 
  -1  10   2      135.84       95.58     14.36 o 
   0  10   2      658.58      693.80     26.54 o 
   1  10   2       56.43       38.41     18.63 o 
   2  10   2       35.68       35.03     11.01 o 
   3  10   2       23.98       12.05     14.78 o 
   4  10   2      779.18      741.08     30.87 o 
   5  10   2       12.22      -10.26     10.06 o 
   6  10   2       78.41       54.89     17.02 o 
   7  10   2      523.80      529.82     36.70 o 
   8  10   2        3.11      -11.87     12.79 o 
   9  10   2      305.30      301.26     83.59 o 
  -8  11   2       55.79       45.15     24.10 o 
  -7  11   2        2.45       -7.39     17.39 o 
  -6  11   2      510.45      399.84     34.59 o 
  -5  11   2      514.01      543.30     38.32 o 
  -4  11   2      475.02      461.77     47.45 o 
  -3  11   2       82.57       45.27     14.92 o 
  -2  11   2      167.69      206.90     38.38 o 
  -1  11   2       35.83        3.92     10.16 o 
   0  11   2      154.76      176.63     26.71 o 
   1  11   2       79.30       49.87     13.28 o 
   2  11   2      152.34      119.06     23.23 o 
   3  11   2     1405.51     1407.44     58.26 o 
   4  11   2        2.23       -4.41     17.58 o 
   5  11   2      873.19      917.37     49.56 o 
   6  11   2      754.23      857.14     34.87 o 
   7  11   2       19.96       22.40     15.15 o 
   8  11   2      353.02      447.27     32.48 o 
  -7  12   2       84.69       52.91     24.66 o 
  -6  12   2       76.93       69.31     22.67 o 
  -5  12   2       41.26       39.09     15.26 o 
  -4  12   2      142.61      137.06     19.62 o 
  -3  12   2       54.10       44.51     15.36 o 
  -2  12   2       42.30       10.56     14.66 o 
  -1  12   2     1672.02     1723.11     47.21 o 
   0  12   2      542.03      557.03     28.03 o 
   1  12   2      216.65      215.26     31.24 o 
   2  12   2     1206.21     1280.13     58.26 o 
   3  12   2        8.81      -18.51     16.46 o 
   4  12   2      780.54      795.58     48.94 o 
   5  12   2       43.62       27.14     21.61 o 
   6  12   2      202.98      249.42     36.15 o 
   7  12   2      694.31      756.45     49.87 o 
  -5  13   2      129.14      182.91     30.37 o 
  -4  13   2       75.03       48.62     17.17 o 
  -3  13   2        2.92      -11.34     12.64 o 
  -2  13   2      689.81      733.20     33.38 o 
  -1  13   2      236.69      253.59     32.54 o 
   0  13   2      503.40      593.30     43.29 o 
   1  13   2      229.47      247.31     34.28 o 
   2  13   2       38.15       19.87     20.12 o 
   3  13   2      375.79      417.35     38.82 o 
   4  13   2       13.43        0.93     18.20 o 
   5  13   2       41.75       13.91     21.36 o 
  -1  14   2      207.83      247.80     37.57 o 
   0  14   2       50.77       52.60     24.78 o 
   1  14   2       11.09       10.62     21.92 o 
  -1 -12   3       28.50       54.59     26.21 o 
   0 -12   3      357.44      483.18     49.44 o 
   1 -12   3       75.07      111.48     30.87 o 
  -5 -11   3        5.54      -12.42     19.56 o 
  -4 -11   3       75.77       60.74     24.72 o 
  -3 -11   3      644.98      685.84     48.88 o 
  -2 -11   3        1.07      -15.53     16.83 o 
  -1 -11   3      967.83     1033.44     57.01 o 
   0 -11   3      261.08      318.48     40.80 o 
   1 -11   3       13.18       -1.24     15.84 o 
   2 -11   3      168.80      218.55     34.66 o 
   3 -11   3        0.08       -6.83     19.50 o 
   4 -11   3      157.47      187.68     32.61 o 
   5 -11   3        1.27       -9.94     17.82 o 
  -7 -10   3      405.81      373.26     43.54 o 
  -6 -10   3        0.91        1.43     19.31 o 
  -5 -10   3      182.20      149.99     30.56 o 
  -4 -10   3      998.08     1011.83     55.03 o 
  -3 -10   3       35.20       15.71     18.88 o 
  -2 -10   3      365.00      436.98     43.23 o 
  -1 -10   3       91.01       42.42     20.93 o 
   0 -10   3        9.14      -21.24     14.16 o 
   1 -10   3       44.31        1.74     16.46 o 
   2 -10   3      114.05      148.93     29.00 o 
   3 -10   3      520.45      501.82     39.69 o 
   4 -10   3        1.69        2.17     17.39 o 
   5 -10   3       47.97       54.34     24.10 o 
   6 -10   3       39.78       17.45     20.49 o 
   7 -10   3       32.27       31.74     23.10 o 
  -8  -9   3      517.27      493.09     36.02 o 
  -7  -9   3      254.10      211.27     30.43 o 
  -6  -9   3      252.89      217.57     18.50 o 
  -5  -9   3      152.45      134.96     27.20 o 
  -4  -9   3      105.24       99.49     25.59 o 
  -3  -9   3      939.86      959.04     50.06 o 
  -2  -9   3       46.68       29.81     17.39 o 
  -1  -9   3        1.87      -17.51     13.29 o 
   0  -9   3      255.10      303.70     34.53 o 
   1  -9   3     1068.17     1016.86     51.11 o 
   2  -9   3       53.32       52.91     21.55 o 
   3  -9   3      102.30       97.51     23.97 o 
   4  -9   3      186.33      197.56     30.80 o 
   5  -9   3       12.67       22.92     17.33 o 
   6  -9   3      467.48      498.71     40.80 o 
   7  -9   3        7.13       -2.42     16.95 o 
   8  -9   3        1.18        1.06     18.82 o 
  -9  -8   3      432.01      387.21     34.10 o 
  -8  -8   3      169.45      195.55     36.37 o 
  -7  -8   3      315.03      309.74     20.57 o 
  -6  -8   3       81.54       59.33     12.23 o 
  -5  -8   3        1.57       -4.89      7.98 o 
  -4  -8   3       66.78       49.08     10.69 o 
  -3  -8   3       98.47      102.09     12.09 o 
  -2  -8   3       52.07       19.00     15.15 o 
  -1  -8   3        0.33      -19.75     13.17 o 
   0  -8   3      426.73      387.54     31.24 o 
   1  -8   3       24.12       39.75     16.33 o 
   2  -8   3     1665.54     1627.80     61.05 o 
   3  -8   3       40.95       44.34     19.31 o 
   4  -8   3      163.07      169.36     27.02 o 
   5  -8   3     1344.90     1400.12     59.56 o 
   6  -8   3       55.06       42.29     20.62 o 
   7  -8   3      160.62      176.44     32.23 o 
   8  -8   3      744.26      658.51     47.08 o 
   9  -8   3       48.17       50.18     26.64 o 
 -10  -7   3       11.10       14.14     16.05 o 
  -9  -7   3      176.00      172.65     28.66 o 
  -8  -7   3      449.30      458.02     21.79 o 
  -7  -7   3       53.63       29.81     10.37 o 
  -6  -7   3       28.62       23.07      9.45 o 
  -5  -7   3        3.64       -6.27      7.47 o 
  -4  -7   3     1088.97     1063.49     49.71 o 
  -3  -7   3        1.80       -1.49     13.35 o 
  -2  -7   3       48.76       26.89      9.64 o 
  -1  -7   3     2914.67     2987.60     77.94 o 
   0  -7   3      338.45      313.39     26.64 o 
   1  -7   3     1271.51     1222.00     49.25 o 
   2  -7   3       41.97       30.68     15.71 o 
   3  -7   3       23.51       42.05     16.09 o 
   4  -7   3     2366.47     2286.06     70.80 o 
   5  -7   3        1.43       -1.49     12.42 o 
   6  -7   3      448.48      374.62     32.79 o 
   7  -7   3       18.75       11.49     16.21 o 
   8  -7   3       39.58       30.56     21.92 o 
   9  -7   3      430.70      441.26     46.83 o 
  10  -7   3        0.05      -26.27     17.51 o 
 -11  -6   3       50.14       17.45     22.05 o 
 -10  -6   3      190.03      189.23     24.17 o 
  -9  -6   3       47.66       26.86     13.71 o 
  -8  -6   3      665.99      743.78     34.96 o 
  -7  -6   3      387.08      342.15     18.19 o 
  -6  -6   3       95.79       83.21     11.57 o 
  -5  -6   3     2483.55     2607.45     73.22 o 
  -4  -6   3        3.96       -5.78      7.86 o 
  -3  -6   3     1730.74     1793.75     37.80 o 
  -2  -6   3     1845.52     1938.79     37.55 o 
  -1  -6   3       19.20       -5.31      6.23 o 
   0  -6   3     1557.07     1583.20     30.09 o 
   1  -6   3       42.86       13.91     11.86 o 
   2  -6   3      165.08      204.70     24.28 o 
   3  -6   3     1828.27     1574.20     53.78 o 
   4  -6   3      756.36      703.41     37.51 o 
   5  -6   3     1457.22     1320.62     52.91 o 
   6  -6   3      453.16      494.55     34.97 o 
   7  -6   3      420.37      352.58     37.26 o 
   8  -6   3     1196.93     1108.28     56.14 o 
   9  -6   3       54.78       83.78     26.40 o 
  10  -6   3        2.32      -21.30     16.52 o 
  11  -6   3      191.59      220.04     39.87 o 
 -11  -5   3       16.43       18.46     16.31 o 
 -10  -5   3       63.75       48.98     17.32 o 
  -9  -5   3      896.07      920.25     57.01 o 
  -8  -5   3       10.69        7.18      9.39 o 
  -7  -5   3      256.64      244.61     18.98 o 
  -6  -5   3     1985.72     1966.83     62.17 o 
  -5  -5   3        5.76       -4.72      7.68 o 
  -4  -5   3      970.95      935.89     27.20 o 
  -3  -5   3      277.88      263.07     15.43 o 
  -2  -5   3      563.87      582.40     13.60 o 
  -1  -5   3     4470.94     4575.71     56.26 o 
   0  -5   3       41.73       34.05      6.85 o 
   1  -5   3       94.67       93.01     19.00 o 
   2  -5   3     1390.31     1316.33     26.43 o 
   3  -5   3       31.96       24.72     13.04 o 
   4  -5   3     5198.83     5235.65    101.85 o 
   5  -5   3       20.44        4.47     12.17 o 
   6  -5   3      234.08      195.76     26.27 o 
   7  -5   3       86.11       59.00     19.87 o 
   8  -5   3       87.80      107.82     25.46 o 
   9  -5   3      726.48      749.74     48.13 o 
  10  -5   3       40.61       19.87     21.67 o 
  11  -5   3      279.32      365.00     46.27 o 
 -12  -4   3        0.55       -5.84     22.61 o 
 -11  -4   3       26.82        2.21     14.91 o 
 -10  -4   3      236.70      258.75     41.27 o 
  -9  -4   3       12.32        5.72     12.29 o 
  -8  -4   3      899.10      886.37     40.91 o 
  -7  -4   3      877.21      888.86     42.73 o 
  -6  -4   3      184.42      145.90     15.84 o 
  -5  -4   3      670.86      674.64     23.52 o 
  -4  -4   3      189.39      192.54     16.64 o 
  -3  -4   3     5122.87     5311.03     64.55 o 
  -2  -4   3     3860.68     3830.94     50.30 o 
  -1  -4   3      318.61      306.75     13.10 o 
   0  -4   3       77.99       57.48      7.13 o 
   1  -4   3      214.05      213.59      9.97 o 
   2  -4   3      516.72      444.32     12.91 o 
   3  -4   3       15.77       28.57     11.37 o 
   4  -4   3      171.28      173.33     20.00 o 
   5  -4   3      199.71      222.51     12.54 o 
   6  -4   3     1397.53     1282.24     49.87 o 
   7  -4   3     2587.65     2567.02     76.27 o 
   8  -4   3      287.72      306.93     34.22 o 
   9  -4   3      225.02      256.75     34.97 o 
  10  -4   3      732.59      784.96     51.05 o 
  11  -4   3       18.35       34.34     25.28 o 
  12  -4   3      284.84      251.22     41.42 o 
 -12  -3   3        3.53       -6.62     14.99 o 
 -11  -3   3      194.37      210.82     24.38 o 
 -10  -3   3       91.76       60.67     16.07 o 
  -9  -3   3      107.76       64.89     15.72 o 
  -8  -3   3      177.21      182.49     18.90 o 
  -7  -3   3     1286.68     1337.14     43.85 o 
  -6  -3   3      398.86      314.59     17.37 o 
  -5  -3   3        6.71       -5.95      5.89 o 
  -4  -3   3     1341.37     1499.64     31.31 o 
  -3  -3   3      848.34      938.32     23.22 o 
  -2  -3   3     3099.78     3156.21     46.80 o 
  -1  -3   3       14.52       14.26      5.03 o 
   0  -3   3     5759.41     6021.71     60.19 o 
   1  -3   3     2064.23     2182.74     45.55 o 
   2  -3   3       91.29       85.58     10.53 o 
   3  -3   3       11.90       22.56      5.06 o 
   4  -3   3      133.95      155.22     10.02 o 
   5  -3   3       67.20       86.41      9.55 o 
   6  -3   3     3505.90     3486.13     50.70 o 
   7  -3   3      755.13      778.19     25.13 o 
   8  -3   3     2316.34     2553.73     79.06 o 
   9  -3   3      566.86      536.28     39.87 o 
  10  -3   3      107.53       84.90     25.40 o 
  11  -3   3     1743.94     1730.27     76.02 o 
  12  -3   3       52.74       29.87     23.66 o 
 -12  -2   3      136.73      135.45     23.42 o 
 -11  -2   3       23.34       14.99     14.94 o 
 -10  -2   3     1145.34     1218.54     91.58 o 
  -9  -2   3      688.34      659.80     28.72 o 
  -7  -2   3     1000.53      973.26     42.92 o 
  -6  -2   3     4645.92     4598.06     63.52 o 
  -5  -2   3      223.77      257.03     21.99 o 
  -4  -2   3     4491.38     4527.41     56.15 o 
  -3  -2   3      150.42      207.73     11.37 o 
  -2  -2   3     1236.53     1266.92     29.53 o 
  -1  -2   3     2277.72     2151.45     30.43 o 
   0  -2   3     5906.56     5994.81     57.41 o 
   1  -2   3     1781.07     1969.98     45.37 o 
   2  -2   3       26.79       45.58      5.71 o 
   3  -2   3     2019.99     2077.74     30.17 o 
   4  -2   3      275.82      195.87     10.72 o 
   5  -2   3     2653.21     2695.82     41.36 o 
   6  -2   3     2142.47     2265.09     40.42 o 
   7  -2   3     1298.64     1346.28     42.92 o 
   8  -2   3      214.31      265.33     19.90 o 
   9  -2   3      101.28       99.21     15.98 o 
  10  -2   3      934.19      999.16     54.28 o 
  11  -2   3        0.45        5.47     18.69 o 
  12  -2   3      213.16      201.66     36.77 o 
  13  -2   3       19.66       -1.55     23.79 o 
 -13  -1   3       31.04       -8.01     25.46 o 
 -12  -1   3      381.68      421.83     60.24 o 
 -11  -1   3      351.74      415.03     30.36 o 
 -10  -1   3       95.75      108.63     17.35 o 
  -9  -1   3        4.87      -16.04     10.69 o 
  -8  -1   3       39.01       27.82     16.40 o 
  -7  -1   3     2186.18     1983.35     59.25 o 
  -6  -1   3      272.68      238.74     21.24 o 
  -5  -1   3        6.34        3.58      5.66 o 
  -4  -1   3      249.25      201.38      6.85 o 
  -3  -1   3      738.58      752.82     11.03 o 
  -2  -1   3       59.82      114.71      7.73 o 
  -1  -1   3     2629.83     2820.99     33.46 o 
   0  -1   3    16080.72    17288.57    155.39 o 
   1  -1   3       79.14       74.38      9.69 o 
   2  -1   3     3692.48     4181.42     43.96 o 
   3  -1   3      694.25      672.05     16.53 o 
   4  -1   3      518.47      510.75     29.66 o 
   5  -1   3     1227.36     1145.29     28.29 o 
   6  -1   3      624.79      450.95     24.66 o 
   7  -1   3      206.16      237.68     20.99 o 
   8  -1   3       59.50       71.36     17.27 o 
   9  -1   3      240.82      297.55     29.62 o 
  10  -1   3      347.79      366.92     31.12 o 
  11  -1   3       47.91       78.87     22.30 o 
 -13   0   3       76.76      101.98     31.61 o 
 -12   0   3       95.76       95.23     20.41 o 
 -11   0   3     1252.72     1489.40     50.27 o 
 -10   0   3      127.56      126.51     39.59 o 
  -9   0   3      208.01      251.72     21.11 o 
  -8   0   3      686.57      603.36     34.90 o 
  -7   0   3        7.51        5.78     11.30 o 
  -6   0   3     7571.81     7481.21    119.31 o 
  -5   0   3     2195.15     2295.31     54.28 o 
  -4   0   3      112.77      235.51     16.64 o 
  -3   0   3     1019.18      997.63     14.35 o 
  -2   0   3      830.03      855.29     12.04 o 
  -1   0   3     7687.01     7761.98     52.74 o 
   0   0   3    11223.56    12014.83     92.72 o 
   1   0   3      223.15      159.33      7.19 o 
   2   0   3     2112.50     2257.80     57.29 o 
   3   0   3      850.63      805.82     18.38 o 
   4   0   3      148.70      149.86     13.85 o 
   5   0   3     2341.40     2445.98     53.91 o 
   6   0   3      136.93      109.62     16.71 o 
   7   0   3      376.87      343.38     24.53 o 
   8   0   3      560.03      582.24     32.79 o 
   9   0   3      980.13     1092.88     46.27 o 
  10   0   3      328.69      369.41     32.23 o 
  11   0   3      115.55      107.26     26.21 o 
  12   0   3      320.14      272.46     36.08 o 
  13   0   3      266.35      307.92     40.99 o 
 -13   1   3      102.57       78.87     27.14 o 
 -12   1   3      545.11      531.25     30.59 o 
 -11   1   3       45.47       45.05     16.02 o 
 -10   1   3       63.38       49.90     13.57 o 
  -9   1   3     1213.83     1255.97     35.87 o 
  -8   1   3       27.48       16.95     14.10 o 
  -7   1   3     2656.43     2716.57     66.95 o 
  -6   1   3       91.40       52.98     13.10 o 
  -5   1   3      339.00      333.88     20.37 o 
  -4   1   3     3565.31     3605.81     64.40 o 
  -3   1   3     1793.16     1833.06     39.93 o 
  -2   1   3      443.38      308.45      9.51 o 
  -1   1   3      114.86       44.25      3.40 o 
   0   1   3     4778.74     4060.69     33.12 o 
   1   1   3     7199.89     5861.74     51.40 o 
   2   1   3     5335.42     6874.25     90.18 o 
   3   1   3     1926.33     2479.45     48.44 o 
   4   1   3      498.88      409.84     20.93 o 
   5   1   3     5868.00     6007.81     94.34 o 
   6   1   3      502.32      540.13     27.64 o 
   7   1   3       73.69       67.26     15.71 o 
   8   1   3     2439.86     2525.60     66.95 o 
   9   1   3      176.44      196.13     26.02 o 
  10   1   3      331.05      355.74     32.11 o 
  11   1   3      417.71      370.28     33.85 o 
  12   1   3       95.12       91.48     29.19 o 
  13   1   3      252.31      308.85     41.55 o 
 -13   2   3       47.79       38.32     23.35 o 
 -12   2   3      140.93      142.12     20.53 o 
 -11   2   3      540.72      540.51     27.78 o 
 -10   2   3      132.50      173.72     18.93 o 
  -9   2   3       17.05        5.50      9.88 o 
  -8   2   3     1023.97      994.75     42.05 o 
  -7   2   3      870.16      909.48     37.08 o 
  -6   2   3        0.23       -0.81      8.57 o 
  -5   2   3     1850.80     1888.76     46.27 o 
  -4   2   3     3915.47     3757.16     63.97 o 
  -3   2   3      148.20      124.65     10.50 o 
  -2   2   3       11.73       26.77      4.87 o 
  -1   2   3     1998.76     1938.40     25.33 o 
   0   2   3    14169.24    15737.83    147.16 o 
   1   2   3    21236.24    21585.60    161.04 o 
   2   2   3     5375.95     5491.96     78.69 o 
   3   2   3     1188.14     1387.14     36.08 o 
   4   2   3       54.20       77.82     12.30 o 
   5   2   3     1063.77     1156.72     37.64 o 
   6   2   3     4486.95     4775.01     88.07 o 
   7   2   3     2292.20     2133.09     58.94 o 
   8   2   3       52.18       26.27     16.09 o 
   9   2   3      695.73      664.10     38.20 o 
  10   2   3      142.51      184.58     28.38 o 
  11   2   3       55.60       17.76     20.68 o 
  12   2   3      388.81      435.18     39.93 o 
  13   2   3      113.56      101.61     29.81 o 
 -11   3   3       12.29       16.68     12.53 o 
 -10   3   3      810.83      863.77     30.17 o 
  -9   3   3        5.46        5.59     10.63 o 
  -8   3   3     1170.16     1206.84     44.41 o 
  -7   3   3        1.57        3.29      9.56 o 
  -6   3   3      223.51      167.69     15.84 o 
  -5   3   3     9947.34    10213.81    132.22 o 
  -4   3   3      194.30      186.88     13.79 o 
  -3   3   3      471.38      397.23     16.83 o 
  -2   3   3     1521.90     1634.67     18.93 o 
  -1   3   3       65.27       34.54      3.28 o 
   0   3   3     1020.73     1172.07     14.13 o 
   1   3   3      704.45      755.89     11.89 o 
   2   3   3      641.60      662.36     15.74 o 
   3   3   3     8889.11     8617.19    116.14 o 
   4   3   3      510.84      486.35     23.91 o 
   5   3   3     1406.03     1241.19     40.31 o 
   6   3   3      853.22      793.40     34.66 o 
   7   3   3      779.56      762.10     36.70 o 
   8   3   3     2954.23     2810.23     74.40 o 
   9   3   3       17.55       14.84     16.27 o 
  10   3   3       27.02       24.22     18.94 o 
  11   3   3      442.12      404.56     36.77 o 
  12   3   3      154.76      175.26     33.23 o 
  13   3   3       88.60       84.40     29.13 o 
 -10   4   3       32.66       27.91     13.03 o 
  -9   4   3      965.32      977.66     29.29 o 
  -7   4   3        2.90        4.97      9.75 o 
  -6   4   3     5495.01     5869.38     92.60 o 
  -5   4   3       88.71       75.11      8.89 o 
  -4   4   3     3155.79     3136.80     39.87 o 
  -3   4   3      930.35      818.42     16.93 o 
  -2   4   3      539.17      532.82     10.80 o 
  -1   4   3       33.41       72.61      5.62 o 
   0   4   3     3223.30     3563.50     31.30 o 
   1   4   3     7494.91     7730.33     56.74 o 
   2   4   3     3081.66     3223.42     32.09 o 
   3   4   3       42.74       41.99      5.42 o 
   4   4   3      458.78      410.21     23.35 o 
   5   4   3       71.76       53.04     13.35 o 
   6   4   3       92.37       93.97     18.01 o 
   7   4   3     1647.56     1527.62     52.60 o 
   8   4   3       75.38       72.54     18.82 o 
   9   4   3        5.10      -10.68     14.16 o 
  10   4   3       23.17       12.55     17.95 o 
  11   4   3      186.45      223.95     34.16 o 
  12   4   3        6.60      -16.09     18.32 o 
  13   4   3      307.81      282.71     41.61 o 
 -12   5   3        4.74      -11.37     19.38 o 
 -11   5   3       44.25       46.58     23.91 o 
 -10   5   3     2278.79     2341.14     79.37 o 
  -9   5   3       54.50       44.65     18.76 o 
  -8   5   3      198.99      181.29     26.08 o 
  -7   5   3     1255.90     1235.34     30.28 o 
  -6   5   3       81.98       65.67      9.62 o 
  -5   5   3     2220.66     2001.97     32.71 o 
  -4   5   3      320.12      383.55     13.22 o 
  -3   5   3       26.14       38.98      8.51 o 
  -2   5   3     1734.68     1649.39     31.61 o 
  -1   5   3       48.05       44.96      4.91 o 
   0   5   3     2035.66     1978.12     23.27 o 
   1   5   3     1641.59     1743.34     22.55 o 
   2   5   3      604.26      575.65     23.73 o 
   3   5   3     3822.27     3872.49     39.62 o 
   4   5   3       16.66       31.66      6.29 o 
   5   5   3       58.12       41.05      9.31 o 
   6   5   3      311.82      251.47     23.48 o 
   7   5   3      878.68      773.03     39.25 o 
   8   5   3       57.22       32.11     16.52 o 
   9   5   3      162.26      143.40     25.53 o 
  10   5   3      289.32      293.20     35.59 o 
  11   5   3       34.24       -2.92     19.81 o 
  12   5   3      505.44      502.56     44.03 o 
 -12   6   3       47.71       57.08     23.72 o 
 -11   6   3      277.43      325.43     38.69 o 
 -10   6   3      198.67      250.47     34.90 o 
  -9   6   3      567.27      610.50     39.38 o 
  -8   6   3      675.01      623.29     38.01 o 
  -7   6   3       77.67       39.87     15.28 o 
  -6   6   3     2156.38     2161.66     59.99 o 
  -5   6   3      234.85      199.61     10.88 o 
  -4   6   3        0.54       -0.40      4.65 o 
  -3   6   3     2298.02     2355.55     31.14 o 
  -2   6   3      523.65      524.30     12.01 o 
  -1   6   3      261.60      313.04     10.61 o 
   0   6   3       39.14       35.45      5.28 o 
   1   6   3     1259.02     1278.49     20.57 o 
   2   6   3      801.75      753.36     16.40 o 
   3   6   3     2281.17     2350.69     31.02 o 
   4   6   3       39.09       27.23      6.30 o 
   5   6   3      243.89      260.37     16.64 o 
   6   6   3     1711.96     1726.40     38.64 o 
   7   6   3      407.04      334.32     29.69 o 
   8   6   3     1524.35     1600.78     60.30 o 
   9   6   3        3.55       17.33     18.51 o 
  10   6   3       58.92       48.19     23.91 o 
  11   6   3      506.69      490.76     42.36 o 
  12   6   3      237.85      242.15     40.24 o 
 -11   7   3      159.68      177.37     32.54 o 
 -10   7   3      712.33      630.93     43.35 o 
  -9   7   3      286.33      283.82     35.03 o 
  -8   7   3      176.42      210.29     27.82 o 
  -7   7   3       63.04       48.44     16.52 o 
  -6   7   3       71.61       95.77     17.70 o 
  -5   7   3      131.70      130.24     18.45 o 
  -4   7   3       75.56      134.15     17.89 o 
  -3   7   3     3180.17     3217.89     37.95 o 
  -2   7   3     1743.14     1705.88     22.90 o 
  -1   7   3     1250.08     1063.15     18.15 o 
   0   7   3      439.97      493.32     13.30 o 
   1   7   3      458.69      479.67     22.67 o 
   2   7   3     3923.22     4102.24     58.70 o 
   3   7   3       10.23        8.98      5.48 o 
   4   7   3       64.26       39.31      7.26 o 
   5   7   3      634.77      594.49     17.76 o 
   6   7   3      397.88      363.41     20.13 o 
   7   7   3      341.29      329.10     20.54 o 
   8   7   3       11.34      -11.74     16.58 o 
   9   7   3       17.51      -12.17     16.40 o 
  10   7   3      823.15      858.18     51.86 o 
  11   7   3       60.81       54.90     25.34 o 
  12   7   3       26.05       -4.66     23.29 o 
 -11   8   3        8.45      -22.85     18.13 o 
 -10   8   3       93.95       91.30     27.89 o 
  -9   8   3       95.15       85.71     23.41 o 
  -8   8   3       91.92       95.39     22.85 o 
  -7   8   3       10.44       -1.86     14.47 o 
  -6   8   3      112.05       75.27     18.69 o 
  -5   8   3       82.06      111.79     20.18 o 
  -4   8   3     3309.64     3123.99     71.79 o 
  -3   8   3     1335.64     1203.83     51.36 o 
  -2   8   3     1565.85     1401.81     33.06 o 
  -1   8   3     1460.86     1702.42     28.66 o 
   0   8   3        0.45       -0.34      4.86 o 
   1   8   3      232.24      224.70     13.28 o 
   2   8   3      663.58      612.74     17.05 o 
   3   8   3      703.60      663.63     18.08 o 
   4   8   3     1199.02     1094.30     23.85 o 
   5   8   3       37.11       39.11      8.57 o 
   6   8   3     1060.84     1079.36     32.83 o 
   7   8   3        2.28       -4.46     12.67 o 
   8   8   3       41.68       25.15     19.63 o 
   9   8   3     1116.94     1171.32     58.57 o 
  10   8   3       37.13       44.78     25.65 o 
  11   8   3      283.29      322.58     42.36 o 
 -10   9   3       24.90       55.09     24.22 o 
  -9   9   3        0.03        9.81     19.44 o 
  -8   9   3     1150.82     1247.15     55.83 o 
  -7   9   3      275.17      271.22     30.31 o 
  -6   9   3      342.44      353.76     28.69 o 
  -5   9   3      160.96      174.14     23.17 o 
  -4   9   3        2.57       -4.29     12.36 o 
  -3   9   3     2995.97     3047.82     54.73 o 
  -2   9   3       75.43       86.62     13.45 o 
  -1   9   3       14.61        8.86      8.76 o 
   0   9   3      873.83      876.02     27.31 o 
   1   9   3       93.99       66.04      8.64 o 
   2   9   3      806.92      834.14     20.86 o 
   3   9   3      355.35      376.85     16.05 o 
   4   9   3       46.20       38.02      8.69 o 
   5   9   3      488.80      459.19     17.74 o 
   6   9   3      135.05      106.40     15.79 o 
   7   9   3       50.60       35.44     14.70 o 
   8   9   3      109.36      105.16     32.23 o 
   9   9   3      145.32      125.33     29.38 o 
  10   9   3      459.63      498.96     50.43 o 
  -9  10   3      203.36      211.91     32.92 o 
  -8  10   3       79.11       69.31     23.66 o 
  -7  10   3     1471.86     1459.49     59.25 o 
  -6  10   3      296.02      310.78     28.82 o 
  -5  10   3       12.43       -7.14     14.22 o 
  -4  10   3      242.03      265.93     20.05 o 
  -3  10   3       57.88       28.42     19.22 o 
  -2  10   3      248.93      278.68     21.26 o 
  -1  10   3     3373.69     3301.94     58.20 o 
   0  10   3       15.92        1.85     10.43 o 
   1  10   3      148.25      134.89     15.93 o 
   2  10   3       25.27        7.26      9.18 o 
   3  10   3        4.08       -4.46      6.85 o 
   4  10   3      125.59      174.27     20.76 o 
   5  10   3       59.30       29.79     11.99 o 
   6  10   3       27.26       16.01     12.45 o 
   7  10   3        3.78       -8.04     11.38 o 
   8  10   3      558.82      550.02     29.43 o 
   9  10   3       60.75       90.61     28.01 o 
  10  10   3       27.45       37.76     26.52 o 
  -8  11   3      287.16      346.30     39.69 o 
  -7  11   3        3.10      -24.59     16.40 o 
  -6  11   3        0.12      -22.73     15.15 o 
  -5  11   3      845.37      870.31     51.11 o 
  -4  11   3        9.20       -2.07     11.79 o 
  -3  11   3       41.09       45.84     13.84 o 
  -2  11   3      135.23      159.21     19.29 o 
  -1  11   3      384.74      393.10     22.43 o 
   0  11   3       77.48       63.13     13.63 o 
   1  11   3       12.50       -4.27      9.89 o 
   2  11   3       10.91        2.09      9.86 o 
   3  11   3       75.10       87.63     21.36 o 
   4  11   3      625.21      561.93     37.26 o 
   5  11   3        0.51      -11.13     12.10 o 
   6  11   3        0.54      -11.72     12.42 o 
   7  11   3      575.13      574.02     30.18 o 
   8  11   3        3.67      -19.80     13.20 o 
   9  11   3      102.89       97.41     24.00 o 
  -7  12   3       12.72       -1.04     14.17 o 
  -6  12   3      135.73      150.55     20.84 o 
  -5  12   3      419.51      411.29     27.70 o 
  -4  12   3      138.77      150.76     19.61 o 
  -3  12   3      101.10      103.56     34.84 o 
  -2  12   3      294.43      325.38     23.64 o 
  -1  12   3        4.90        6.01     12.63 o 
   0  12   3      244.81      263.04     56.67 o 
   1  12   3      556.56      556.17     49.84 o 
   2  12   3       38.12       28.20     20.62 o 
   3  12   3     1225.53     1242.74     56.58 o 
   4  12   3       72.09       97.63     26.83 o 
   5  12   3      730.12      786.70     47.64 o 
   6  12   3      437.35      397.97     36.27 o 
   7  12   3        3.69       -4.10     17.58 o 
  -5  13   3       19.95       22.44     15.37 o 
  -4  13   3      141.61      139.41     21.30 o 
  -3  13   3      335.50      339.68     34.69 o 
  -2  13   3       21.02       16.53     13.52 o 
  -1  13   3      443.59      480.91     27.70 o 
   0  13   3        0.11        4.28     26.02 o 
   1  13   3       78.70       82.73     24.35 o 
   2  13   3      539.51      604.17     43.35 o 
   3  13   3        1.02       -8.88     18.32 o 
   4  13   3      279.68      350.71     40.87 o 
   5  13   3        1.51      -11.68     20.43 o 
   6  13   3      254.38      222.65     35.46 o 
  -2  14   3      371.24      453.09     33.14 o 
  -1  14   3       28.33       22.24     29.16 o 
   0  14   3      399.21      447.29     39.81 o 
   1  14   3      112.98      103.53     28.32 o 
   2  14   3        6.79      -24.53     16.83 o 
   3  14   3       78.20       94.03     27.20 o 
  -3 -11   4        0.15       29.87     21.49 o 
  -2 -11   4      396.11      409.40     44.78 o 
  -1 -11   4        0.32      -12.36     18.20 o 
   0 -11   4      181.87      184.83     34.22 o 
   1 -11   4       92.21       85.95     28.51 o 
   2 -11   4       28.52       37.57     22.61 o 
   3 -11   4      186.27      263.95     38.63 o 
  -6 -10   4      518.88      536.72     44.78 o 
  -5 -10   4       59.68       61.61     25.28 o 
  -4 -10   4       61.63       54.53     23.17 o 
  -3 -10   4      475.83      506.54     41.80 o 
  -2 -10   4        4.72      -12.17     15.59 o 
  -1 -10   4      792.05      763.28     49.06 o 
   0 -10   4       88.24       63.16     24.03 o 
   1 -10   4       89.22       65.09     23.60 o 
   2 -10   4      289.00      302.15     38.32 o 
   3 -10   4        6.54       11.92     16.52 o 
   4 -10   4      126.49      118.44     28.26 o 
   5 -10   4      270.49      287.30     38.57 o 
   6 -10   4      172.93      158.12     32.61 o 
  -7  -9   4      401.64      474.27     23.72 o 
  -6  -9   4       11.16      -11.18     19.38 o 
  -5  -9   4      356.86      335.06     39.13 o 
  -4  -9   4      929.47      965.00     52.98 o 
  -3  -9   4       28.22        5.59     17.51 o 
  -2  -9   4      400.30      384.44     35.28 o 
  -1  -9   4      160.38      169.74     30.56 o 
   0  -9   4      126.16       59.81     22.11 o 
   1  -9   4      126.10       94.59     24.47 o 
   2  -9   4        7.08       -1.99     14.66 o 
   3  -9   4      468.78      461.07     37.51 o 
   4  -9   4      137.68       97.57     24.59 o 
   5  -9   4      210.25      214.27     32.61 o 
   6  -9   4       57.33       71.79     23.97 o 
   7  -9   4       11.61      -20.62     17.27 o 
  -8  -8   4      818.57      840.39     30.41 o 
  -7  -8   4       25.23       24.33     11.35 o 
  -6  -8   4      287.13      249.58     18.46 o 
  -5  -8   4       52.18       30.88     13.82 o 
  -4  -8   4       25.90        3.18      8.71 o 
  -3  -8   4     1021.60     1021.83     50.37 o 
  -2  -8   4        3.52       -2.98     12.48 o 
  -1  -8   4       41.88       35.59     18.32 o 
   0  -8   4      285.97      290.84     32.48 o 
   1  -8   4      896.81     1007.79     50.24 o 
   2  -8   4      331.77      371.08     32.05 o 
   3  -8   4      144.49      193.58     28.20 o 
   4  -8   4      700.79      606.34     40.68 o 
   5  -8   4      184.84      209.42     30.99 o 
   6  -8   4       85.34       57.26     21.61 o 
   7  -8   4       32.83       44.41     21.74 o 
   8  -8   4       35.11       25.96     21.74 o 
   9  -8   4      146.97      168.31     35.09 o 
  -9  -7   4      405.43      439.58     25.13 o 
  -8  -7   4      286.04      294.13     21.08 o 
  -7  -7   4      322.14      322.19     20.50 o 
  -6  -7   4       49.95       41.28     11.15 o 
  -5  -7   4        2.22       -3.48     14.22 o 
  -4  -7   4        4.18       -5.36      8.36 o 
  -3  -7   4      541.75      515.58     34.62 o 
  -2  -7   4        4.71       -6.07      7.48 o 
  -1  -7   4      114.58      147.13     22.98 o 
   0  -7   4      475.09      502.37     33.54 o 
   1  -7   4      223.17      277.12     30.31 o 
   2  -7   4      654.58      629.69     38.07 o 
   3  -7   4       23.93        8.94     13.23 o 
   4  -7   4        1.28      -17.51     11.68 o 
   5  -7   4      482.51      484.74     35.59 o 
   6  -7   4       65.62       62.42     20.74 o 
   7  -7   4      119.77      123.96     27.39 o 
   8  -7   4      189.73      161.16     31.43 o 
   9  -7   4       92.69       41.92     24.10 o 
  10  -7   4       59.96       34.97     25.59 o 
 -10  -6   4       11.69       -2.20     17.98 o 
  -9  -6   4      339.91      381.01     32.78 o 
  -8  -6   4      547.93      477.69     22.11 o 
  -7  -6   4        6.83      -13.16      9.41 o 
  -6  -6   4        5.93       -2.36      9.01 o 
  -5  -6   4       59.04       31.46     24.07 o 
  -4  -6   4     1192.39     1185.62     51.45 o 
  -3  -6   4        4.72       -0.07      7.69 o 
  -2  -6   4      533.98      536.53     21.06 o 
  -1  -6   4     3545.37     3390.02     51.15 o 
   0  -6   4      505.90      470.05     18.14 o 
   1  -6   4     2904.45     2735.02     72.73 o 
   2  -6   4      101.25      112.97     21.49 o 
   3  -6   4        0.98       -5.03     13.29 o 
   4  -6   4     2650.94     2603.79     74.46 o 
   5  -6   4       40.36       41.55     17.39 o 
   6  -6   4      129.35      136.63     25.21 o 
   7  -6   4      441.69      334.01     37.08 o 
   8  -6   4        0.31       13.17     17.95 o 
   9  -6   4      647.03      694.28     48.94 o 
  10  -6   4       12.62      -14.53     19.69 o 
 -11  -5   4       80.39       67.94     19.28 o 
 -10  -5   4      419.92      516.26     38.32 o 
  -9  -5   4       41.99       44.62     12.59 o 
  -8  -5   4      544.13      530.71     22.41 o 
  -7  -5   4      183.49      181.15     19.05 o 
  -6  -5   4      186.09      168.93     17.96 o 
  -5  -5   4     2583.54     2698.20     69.28 o 
  -4  -5   4        4.40        1.39      8.21 o 
  -3  -5   4      713.00      644.60     22.95 o 
  -2  -5   4     1938.27     1818.59     36.20 o 
  -1  -5   4        0.61        5.30      6.53 o 
   0  -5   4     6643.34     6760.70     73.57 o 
   1  -5   4      349.65      355.26     21.24 o 
   2  -5   4      671.11      601.08     23.07 o 
   3  -5   4     1647.29     1831.50     57.08 o 
   4  -5   4       77.73       78.94     18.20 o 
   5  -5   4     2386.13     2275.31     68.69 o 
   6  -5   4      105.04       94.77     20.74 o 
   7  -5   4      114.35       66.83     20.81 o 
   8  -5   4      124.00      139.43     28.44 o 
   9  -5   4       30.15       27.64     19.81 o 
  10  -5   4       86.34       36.70     24.16 o 
  11  -5   4      291.00      305.81     42.42 o 
 -11  -4   4        8.38       -4.70     14.26 o 
 -10  -4   4       44.24       32.45     18.26 o 
  -9  -4   4      180.87      243.84     23.82 o 
  -8  -4   4       51.33       24.22     16.46 o 
  -7  -4   4      232.36      216.54     20.28 o 
  -6  -4   4     3590.22     3387.81     58.47 o 
  -5  -4   4       46.13       32.25     10.84 o 
  -4  -4   4     1043.82      936.24     27.05 o 
  -3  -4   4      469.83      497.54     19.50 o 
  -2  -4   4     2103.55     2140.60     37.79 o 
  -1  -4   4     5504.84     5465.85     63.57 o 
   0  -4   4       96.52      126.10     38.57 o 
   1  -4   4       20.58       18.14     13.01 o 
   2  -4   4      110.46       98.83     14.97 o 
   3  -4   4       30.61       47.76      7.02 o 
   4  -4   4     3186.28     3084.00     47.76 o 
   5  -4   4      262.89      191.97     24.41 o 
   6  -4   4      821.77      850.42     42.92 o 
   7  -4   4       31.71        4.22     14.35 o 
   8  -4   4      507.65      518.15     37.88 o 
   9  -4   4      435.51      419.96     38.13 o 
  10  -4   4       90.97       77.82     27.76 o 
  11  -4   4      235.34      273.08     40.62 o 
  12  -4   4       41.21       46.39     26.52 o 
 -12  -3   4      236.79      255.46     29.05 o 
 -11  -3   4       13.26       -3.25     14.99 o 
 -10  -3   4      516.76      516.61     29.64 o 
  -9  -3   4      120.22      114.79     17.85 o 
  -8  -3   4       84.64       80.24     21.05 o 
  -7  -3   4      824.04      766.66     28.04 o 
  -6  -3   4      845.31      791.50     26.80 o 
  -5  -3   4     1141.78     1073.61     28.99 o 
  -4  -3   4       65.84       72.70     10.39 o 
  -3  -3   4      286.09      226.52     25.62 o 
  -2  -3   4     5472.11     5425.54     62.52 o 
  -1  -3   4     2074.44     1845.91     40.43 o 
   0  -3   4      200.18      205.42     10.80 o 
   1  -3   4        1.56       -1.86      4.07 o 
   2  -3   4     1165.51     1028.74     21.51 o 
   3  -3   4       73.50       41.17      6.77 o 
   4  -3   4     2409.66     2075.21     33.88 o 
   5  -3   4      180.89      189.11     12.88 o 
   6  -3   4      754.05      734.71     23.11 o 
   7  -3   4     4998.68     5191.18    111.85 o 
   8  -3   4       21.36        7.14     14.91 o 
   9  -3   4      166.61      179.55     30.00 o 
  10  -3   4      848.12     1005.37     56.64 o 
  11  -3   4        5.35       -9.87     20.56 o 
  12  -3   4      506.27      507.41     46.58 o 
 -12  -2   4       79.58       91.91     21.23 o 
 -11  -2   4      452.36      454.18     48.19 o 
 -10  -2   4      151.31      171.83     22.08 o 
  -9  -2   4      217.88      324.63     34.53 o 
  -8  -2   4       55.32       44.96     17.64 o 
  -7  -2   4      346.65      323.63     28.01 o 
  -6  -2   4     1022.81     1021.39     61.98 o 
  -5  -2   4       73.79       56.85      9.77 o 
  -4  -2   4       11.84       -7.68      5.12 o 
  -3  -2   4     1160.41     1099.61     33.69 o 
  -2  -2   4      288.14      284.17     12.55 o 
  -1  -2   4      488.74      534.17     15.98 o 
   0  -2   4     1071.06     1003.53     20.73 o 
   1  -2   4      784.15      704.22     23.32 o 
   2  -2   4     1049.39     1124.10     22.73 o 
   3  -2   4     3255.93     3225.04     41.93 o 
   4  -2   4     1464.57     1372.82     50.99 o 
   5  -2   4      234.65      233.55     13.36 o 
   6  -2   4     4666.78     4507.04    100.27 o 
   7  -2   4      387.13      352.15     18.87 o 
   8  -2   4      784.81      808.48     30.62 o 
   9  -2   4       59.69       60.32     14.30 o 
  10  -2   4      236.85      286.00     37.26 o 
  11  -2   4      444.38      526.97     44.28 o 
  12  -2   4       20.68       16.52     22.30 o 
 -12  -1   4       82.61       56.15     19.17 o 
 -11  -1   4      306.64      338.34     47.01 o 
 -10  -1   4       43.37       26.31     13.98 o 
  -9  -1   4       66.09       45.03     19.00 o 
  -8  -1   4      122.03      111.48     21.18 o 
  -7  -1   4      926.51      912.09     41.67 o 
  -6  -1   4      327.42      310.78     24.03 o 
  -5  -1   4       99.72       98.42      8.93 o 
  -4  -1   4      223.15      244.63     13.83 o 
  -3  -1   4      279.37      171.47     10.00 o 
  -2  -1   4     2392.16     2822.97     37.66 o 
  -1  -1   4     3057.59     3110.42     38.22 o 
   0  -1   4      362.44      491.01     13.57 o 
   1  -1   4     4465.99     4697.01     49.27 o 
   2  -1   4     4173.60     3910.56     55.49 o 
   3  -1   4       18.63       16.00     13.79 o 
   4  -1   4     1853.16     1862.05     32.36 o 
   5  -1   4     2272.89     2326.54     39.58 o 
   6  -1   4      334.20      374.55     18.08 o 
   7  -1   4     2723.14     2694.43     48.84 o 
   8  -1   4        8.15      -13.07      8.71 o 
   9  -1   4       76.94       67.07     25.25 o 
  10  -1   4      989.15     1043.54     36.08 o 
  11  -1   4        1.49      -17.92     11.94 o 
  12  -1   4       13.11        8.45     21.12 o 
  13  -1   4      198.74      305.00     44.22 o 
 -12   0   4      332.72      340.76     30.29 o 
 -11   0   4      154.91      132.70     22.37 o 
 -10   0   4      212.41      228.32     23.21 o 
  -9   0   4      141.18      153.65     25.03 o 
  -8   0   4       54.20       10.00     13.60 o 
  -6   0   4        0.73       -0.19      9.19 o 
  -5   0   4      190.60      262.52     12.33 o 
  -4   0   4      923.47      780.73     14.30 o 
  -3   0   4      101.03       70.66      5.18 o 
  -2   0   4     1560.34     1511.74     18.24 o 
  -1   0   4    22872.91    23926.17    175.78 o 
   0   0   4     9829.06    10362.59     85.22 o 
   1   0   4     7269.86     7428.90     74.50 o 
   2   0   4       35.44       24.14      5.00 o 
   3   0   4       67.68       53.37      7.48 o 
   4   0   4     7426.99     7627.16     77.92 o 
   5   0   4       40.33       43.78     12.92 o 
   6   0   4     4799.23     4886.93     88.31 o 
   7   0   4     1092.18     1128.09     41.92 o 
   8   0   4      169.81      157.38     22.05 o 
   9   0   4      464.04      434.00     31.92 o 
  10   0   4       79.81      100.61     25.40 o 
  11   0   4       48.81       36.21     22.98 o 
  12   0   4        0.09      -21.24     17.02 o 
 -12   1   4      131.40      154.99     33.32 o 
 -11   1   4     2087.70     2260.11     55.82 o 
 -10   1   4      962.07     1095.65     37.31 o 
  -9   1   4      195.32      151.85     24.53 o 
  -8   1   4      292.90      301.21     25.65 o 
  -7   1   4       27.58        7.39     11.37 o 
  -6   1   4     2324.47     2361.33     59.75 o 
  -5   1   4      998.16      987.36     35.90 o 
  -4   1   4      287.24      257.09     19.81 o 
  -3   1   4     4604.59     4558.64     49.18 o 
  -2   1   4      785.37      785.91     12.44 o 
  -1   1   4      201.34      158.36      5.58 o 
   0   1   4     9173.32    10560.60     88.21 o 
   1   1   4     3180.85     3942.90     40.14 o 
   2   1   4     4484.71     5440.39     60.27 o 
   3   1   4       95.97       29.07      8.88 o 
   4   1   4       82.56      168.00     17.20 o 
   5   1   4     2107.68     2012.23     51.55 o 
   6   1   4     2488.37     2581.37     62.29 o 
   7   1   4     1365.15     1406.88     48.57 o 
   8   1   4      542.57      505.73     32.23 o 
   9   1   4      792.71      705.46     39.38 o 
  10   1   4      745.06      680.31     41.05 o 
  11   1   4       21.63      -22.67     15.96 o 
  12   1   4       96.68       88.75     26.77 o 
  13   1   4      139.94       97.38     29.81 o 
 -12   2   4      330.00      426.31     65.30 o 
 -11   2   4       30.36       32.52     15.39 o 
 -10   2   4      397.00      462.05     25.44 o 
  -9   2   4      271.29      280.53     29.94 o 
  -8   2   4      144.48      106.01     18.76 o 
  -7   2   4      385.88      305.69     24.41 o 
  -6   2   4      132.33       99.80     16.27 o 
  -5   2   4     1074.29     1220.38     38.44 o 
  -4   2   4     4602.48     4648.80     87.85 o 
  -3   2   4      806.60      805.26     49.44 o 
  -2   2   4      925.62     1135.72     36.11 o 
  -1   2   4      440.10      539.71     19.72 o 
   0   2   4     2171.88     2533.77     50.03 o 
   1   2   4     7161.67     7973.67    113.87 o 
   2   2   4       21.12       40.43      9.63 o 
   3   2   4        6.11        3.97      7.33 o 
   4   2   4      328.98      353.07     21.55 o 
   5   2   4     2997.22     2870.84     64.03 o 
   6   2   4      152.52      147.87     19.87 o 
   7   2   4       26.01       25.59     14.04 o 
   8   2   4     2282.78     2385.86     67.88 o 
   9   2   4       82.66       94.71     21.80 o 
  10   2   4        7.91        3.73     16.64 o 
  11   2   4      694.49      637.39     44.10 o 
  12   2   4        0.75      -27.08     18.26 o 
  13   2   4      278.67      329.22     42.60 o 
 -12   3   4        3.76        9.10     13.45 o 
 -11   3   4      371.00      446.73     25.68 o 
 -10   3   4        7.42        8.76     11.45 o 
  -9   3   4     2482.59     2443.31     70.18 o 
  -8   3   4       71.00       42.85     14.72 o 
  -7   3   4       50.00       16.09     11.37 o 
  -6   3   4      135.24      160.17     18.94 o 
  -5   3   4      762.64      723.16     29.07 o 
  -4   3   4     4307.23     4744.33     77.32 o 
  -3   3   4      127.20      134.67      8.82 o 
  -2   3   4       12.24       15.42      4.45 o 
  -1   3   4     1020.04      885.17     18.29 o 
   0   3   4      662.10      776.03     17.20 o 
   1   3   4    12507.89    12262.89    103.44 o 
   2   3   4      535.17      533.04     31.24 o 
   3   3   4       17.25       21.49      8.82 o 
   4   3   4       78.87       75.15     13.66 o 
   5   3   4      125.50      131.04     19.25 o 
   6   3   4       74.55       47.95     14.22 o 
   7   3   4     2412.18     2364.99     65.15 o 
   8   3   4      195.89      195.26     26.89 o 
   9   3   4     1402.83     1545.44     59.25 o 
  10   3   4       80.54       84.40     24.72 o 
  11   3   4       77.48       79.06     25.28 o 
  12   3   4      616.09      570.69     44.78 o 
  13   3   4       11.60        8.01     23.54 o 
 -10   4   4      288.02      315.42     22.92 o 
  -9   4   4     1474.46     1416.14     52.17 o 
  -8   4   4      362.73      347.98     25.09 o 
  -7   4   4        5.08        5.59      8.63 o 
  -6   4   4      179.73      154.27     17.82 o 
  -5   4   4     1544.08     1551.78     40.99 o 
  -4   4   4      957.68     1113.95     22.84 o 
  -3   4   4     2774.99     2965.90     31.29 o 
  -2   4   4       15.23        6.71      3.00 o 
  -1   4   4      156.22      148.06      5.66 o 
   0   4   4      107.49       76.46      6.16 o 
   1   4   4     1286.95     1184.45     16.57 o 
   2   4   4     6295.68     6580.53     52.78 o 
   3   4   4     7134.93     6872.28     72.76 o 
   4   4   4     4065.19     4497.46     83.10 o 
   5   4   4      248.87      168.93     20.37 o 
   6   4   4     2854.86     2709.24     67.94 o 
   7   4   4      316.28      321.03     27.45 o 
   8   4   4     1268.95     1215.47     50.62 o 
   9   4   4      164.04      168.18     28.69 o 
  10   4   4       18.04        7.08     18.32 o 
  11   4   4      255.70      261.28     36.64 o 
  12   4   4       19.33        2.55     22.67 o 
  13   4   4      130.96      103.47     33.10 o 
 -12   5   4       53.96       68.25     22.92 o 
 -11   5   4      129.29      133.78     28.69 o 
 -10   5   4       91.78       99.25     24.84 o 
  -9   5   4      857.44      870.91     45.40 o 
  -8   5   4      245.27      234.88     16.87 o 
  -7   5   4      227.92      250.97     16.27 o 
  -6   5   4     1705.18     1773.44     48.44 o 
  -5   5   4      682.17      694.64     19.64 o 
  -4   5   4     2149.32     2235.95     40.83 o 
  -3   5   4      101.53      140.92      7.75 o 
  -2   5   4      275.85      323.47      9.56 o 
  -1   5   4     4689.48     4826.55     41.20 o 
   0   5   4      239.30      186.76      7.39 o 
   1   5   4      145.74      128.98      8.05 o 
   2   5   4       63.73       30.11      6.12 o 
   3   5   4     5410.64     5871.52     52.77 o 
   4   5   4      585.93      432.69     25.96 o 
   5   5   4      646.37      587.58     31.30 o 
   6   5   4       18.03       14.22     13.04 o 
   7   5   4       82.02       64.09     19.75 o 
   8   5   4      495.77      491.94     35.28 o 
   9   5   4        0.56       -6.40     15.65 o 
  10   5   4      149.83      149.86     29.44 o 
  11   5   4      274.29      314.26     39.75 o 
  12   5   4        4.14       -6.77     23.91 o 
 -12   6   4        7.51       21.18     21.55 o 
 -11   6   4        0.02      -14.47     15.77 o 
 -10   6   4     1891.22     1984.97     72.42 o 
  -9   6   4       40.13        8.57     14.16 o 
  -8   6   4       28.37        8.69     14.41 o 
  -7   6   4     1739.22     1801.88     57.01 o 
  -6   6   4      759.36      782.42     22.30 o 
  -5   6   4      278.76      295.40     15.53 o 
  -4   6   4      283.99      202.56     10.75 o 
  -3   6   4     1838.30     1990.93     26.21 o 
  -2   6   4     8758.13     9375.99     82.78 o 
  -1   6   4      237.08      261.60      9.24 o 
   0   6   4       63.92       68.45      7.33 o 
   1   6   4     1250.95     1258.27     37.03 o 
   2   6   4     1159.28     1289.89     22.72 o 
   3   6   4     3989.81     3895.21     42.30 o 
   4   6   4      328.19      371.17     13.49 o 
   5   6   4        0.76       -0.98      7.01 o 
   6   6   4      275.63      253.21     28.32 o 
   7   6   4      636.47      572.93     36.46 o 
   8   6   4      423.05      363.07     32.42 o 
   9   6   4        9.14       -6.09     17.14 o 
  10   6   4      145.39      105.46     27.20 o 
  11   6   4      133.87      152.28     31.49 o 
  12   6   4      265.83      280.35     41.98 o 
 -11   7   4      198.89      215.20     35.46 o 
 -10   7   4       28.25       -1.24     16.52 o 
  -9   7   4      137.55      181.16     28.57 o 
  -8   7   4      429.25      424.06     32.42 o 
  -7   7   4      107.80      110.92     19.69 o 
  -6   7   4     1210.58     1204.67     43.66 o 
  -5   7   4      164.53      192.53     21.18 o 
  -4   7   4       13.22        6.46      8.84 o 
  -3   7   4        4.98       -2.64      7.28 o 
  -2   7   4      443.47      417.77     12.29 o 
  -1   7   4      430.71      450.14     12.56 o 
   0   7   4       44.96       14.48      6.63 o 
   1   7   4      918.24      850.39     17.91 o 
   2   7   4     1024.54      979.96     20.03 o 
   3   7   4      705.92      658.31     17.36 o 
   4   7   4        9.96        9.62      6.26 o 
   5   7   4       54.24       37.96      8.06 o 
   6   7   4      214.51      241.69     21.43 o 
   7   7   4       28.12       12.86     19.07 o 
   8   7   4       94.44       69.93     22.67 o 
   9   7   4        5.69      -14.04     19.00 o 
  10   7   4       51.89       50.43     23.85 o 
  11   7   4      551.37      500.57     44.53 o 
  12   7   4      243.76      242.03     39.44 o 
 -10   8   4       68.71       73.41     23.41 o 
  -9   8   4       88.15       50.74     23.10 o 
  -8   8   4       10.85       14.16     15.46 o 
  -7   8   4      305.35      273.39     28.51 o 
  -6   8   4       20.62       14.78     12.17 o 
  -5   8   4      257.86      300.16     23.79 o 
  -4   8   4      597.13      739.85     25.28 o 
  -3   8   4     1459.56     1657.53     36.30 o 
  -2   8   4      944.96     1067.01     19.65 o 
  -1   8   4       94.88      158.89     15.46 o 
   0   8   4     1257.53     1201.18     21.72 o 
   1   8   4        0.60        0.50      5.04 o 
   2   8   4     3182.12     3245.95     40.09 o 
   3   8   4      282.78      304.10     13.41 o 
   4   8   4       64.33       56.03      8.47 o 
   5   8   4      447.54      438.68     16.57 o 
   6   8   4       84.02      120.40     15.50 o 
   7   8   4     1653.65     1727.86     59.19 o 
   8   8   4     1151.86     1039.03     53.54 o 
   9   8   4       21.45        3.23     21.30 o 
  10   8   4     1716.16     1710.77     73.35 o 
  11   8   4      117.33      137.75     33.10 o 
  -9   9   4       24.13       21.49     18.69 o 
  -8   9   4       19.96       15.96     17.08 o 
  -7   9   4      254.46      273.89     30.43 o 
  -6   9   4      247.32      266.87     26.95 o 
  -5   9   4       12.00       19.50     14.72 o 
  -4   9   4     2154.24     2323.05     47.67 o 
  -3   9   4      303.43      353.02     19.59 o 
  -2   9   4     2518.70     2652.37     48.67 o 
  -1   9   4      827.60      749.19     25.55 o 
   0   9   4        1.65       -7.61      5.07 o 
   1   9   4      516.53      517.95     16.10 o 
   2   9   4     1027.47     1073.84     40.70 o 
   3   9   4      372.54      327.07     19.68 o 
   4   9   4      366.12      394.18     16.06 o 
   5   9   4       49.36       26.18      8.92 o 
   6   9   4     1460.78     1533.14     66.17 o 
   7   9   4        4.05       -3.58     11.14 o 
   8   9   4        4.87      -18.01     16.77 o 
   9   9   4      978.98      890.66     53.29 o 
  10   9   4       24.86      -19.13     19.87 o 
  11   9   4      150.11      111.79     31.86 o 
  -7  10   4      107.81       99.00     23.48 o 
  -6  10   4      317.85      336.68     25.05 o 
  -5  10   4      669.88      671.06     28.36 o 
  -4  10   4        0.72      -13.28      8.85 o 
  -3  10   4     1150.47     1162.64     34.84 o 
  -2  10   4       19.27       32.81     11.48 o 
  -1  10   4      243.94      241.89     26.30 o 
   0  10   4      788.24      877.89     28.61 o 
   1  10   4       23.59       20.06     11.89 o 
   2  10   4      444.71      484.37     17.50 o 
   3  10   4        3.44       -3.23      7.01 o 
   4  10   4       49.29       46.11      9.87 o 
   5  10   4     1715.77     1721.02     34.12 o 
   6  10   4       56.47       69.21     30.21 o 
   7  10   4       11.79       -0.89     12.60 o 
   8  10   4      266.68      302.27     26.42 o 
   9  10   4       30.09      -12.23     19.56 o 
  10  10   4      243.22      241.03     40.06 o 
  -7  11   4      696.66      745.95     50.43 o 
  -6  11   4      126.31      137.99     19.39 o 
  -5  11   4       18.57       -2.78     11.80 o 
  -4  11   4      310.15      319.41     22.47 o 
  -3  11   4      302.12      361.21     22.86 o 
  -2  11   4       15.44       19.46     11.89 o 
  -1  11   4      186.70      292.09     42.01 o 
   0  11   4       74.33       81.04     26.55 o 
   1  11   4        4.89        8.36     10.23 o 
   2  11   4       23.41       14.92     11.71 o 
   3  11   4       88.09       80.99     40.68 o 
   4  11   4       56.92       84.46     22.05 o 
   5  11   4        3.12      -15.83     10.56 o 
   6  11   4        0.36      -11.94     10.95 o 
   7  11   4      392.47      413.08     28.37 o 
   8  11   4      107.80      105.92     20.28 o 
   9  11   4       54.61       20.93     26.58 o 
  -7  12   4       40.94       41.61     25.59 o 
  -6  12   4       57.53       43.16     25.77 o 
  -5  12   4      517.19      417.35     39.69 o 
  -4  12   4        0.10      -10.09     11.53 o 
  -3  12   4      122.10       72.28     27.85 o 
  -2  12   4       43.72       15.28     12.63 o 
  -1  12   4       39.27       30.27     12.87 o 
   0  12   4      413.58      479.21     45.71 o 
   1  12   4       11.36        5.18     11.80 o 
   2  12   4       64.18       38.15     17.82 o 
   3  12   4      122.99      165.64     26.46 o 
   4  12   4      653.71      686.15     42.17 o 
   5  12   4      338.39      429.71     37.20 o 
   6  12   4       81.27       98.19     26.21 o 
   7  12   4      235.87      270.84     26.37 o 
   8  12   4      118.19      100.76     21.16 o 
  -5  13   4      119.54       95.83     30.80 o 
  -4  13   4       63.43       50.74     25.40 o 
  -3  13   4       61.76       13.10     20.56 o 
  -2  13   4      250.37      282.22     37.82 o 
  -1  13   4       46.24       28.22     14.29 o 
   0  13   4      166.05      170.63     20.48 o 
   1  13   4       69.61       73.55     23.48 o 
   2  13   4        0.70       -2.11     17.33 o 
   3  13   4      428.47      530.63     38.88 o 
   4  13   4       28.25       17.76     20.56 o 
   5  13   4      113.96      109.49     27.02 o 
   6  13   4       16.57       29.38     22.36 o 
  -3  14   4      190.34      214.89     36.02 o 
  -2  14   4       36.02       27.20     22.11 o 
  -1  14   4      238.13      206.25     34.22 o 
   0  14   4       21.01       19.60     15.12 o 
   1  14   4       91.24      114.59     28.63 o 
   2  14   4      237.04      284.13     37.20 o 
   3  14   4        7.72      -18.45     19.50 o 
   4  14   4       35.60       30.06     21.61 o 
  -4 -10   5        6.71      -11.18     18.32 o 
  -3 -10   5        0.58      -26.46     17.64 o 
  -2 -10   5      296.79      304.38     38.94 o 
  -1 -10   5       22.50        4.47     18.20 o 
   0 -10   5      347.60      276.93     38.75 o 
   1 -10   5      413.45      380.15     43.23 o 
   2 -10   5       18.63       15.65     20.18 o 
   3 -10   5      678.76      789.24     52.17 o 
   4 -10   5      283.93      253.70     37.57 o 
   5 -10   5        0.27      -24.31     16.21 o 
  -6  -9   5      596.19      719.87     49.75 o 
  -5  -9   5      169.45      202.90     33.72 o 
  -4  -9   5      118.13       96.14     26.46 o 
  -3  -9   5      496.04      493.80     41.67 o 
  -2  -9   5       28.97        5.71     17.33 o 
  -1  -9   5      450.96      479.83     39.69 o 
   0  -9   5      186.16      156.63     30.06 o 
   1  -9   5      138.10      158.25     28.94 o 
   2  -9   5      838.49      919.35     52.67 o 
   3  -9   5       66.94       71.48     24.41 o 
   4  -9   5       34.45       36.46     20.18 o 
   5  -9   5      550.21      544.79     42.98 o 
   6  -9   5       51.55       49.37     24.35 o 
  -8  -8   5        2.14      -16.99     11.32 o 
  -7  -8   5      388.75      421.11     24.09 o 
  -6  -8   5       33.43       28.78     12.20 o 
  -5  -8   5      261.67      294.90     19.75 o 
  -4  -8   5      222.02      255.19     33.48 o 
  -3  -8   5       44.59       38.01     20.18 o 
  -2  -8   5      797.63      801.23     45.83 o 
  -1  -8   5       91.62      141.17     26.40 o 
   0  -8   5      493.98      461.51     36.58 o 
   1  -8   5     1071.78     1034.00     52.42 o 
   2  -8   5       23.44        1.86     16.15 o 
   3  -8   5      238.66      199.24     29.69 o 
   4  -8   5      619.60      628.14     42.79 o 
   5  -8   5      760.78      764.65     47.82 o 
   6  -8   5        1.12       -7.20     17.45 o 
   7  -8   5        3.43       16.27     18.94 o 
   8  -8   5       19.15       15.96     22.85 o 
  -9  -7   5        1.43        0.47     12.02 o 
  -8  -7   5      472.82      461.36     30.61 o 
  -7  -7   5       30.90       25.18     11.08 o 
  -6  -7   5      233.34      214.27     33.10 o 
  -5  -7   5       27.83       15.22     11.26 o 
  -4  -7   5      226.34      235.37     24.69 o 
  -3  -7   5      443.86      442.99     22.29 o 
  -2  -7   5       45.20       29.94     17.27 o 
  -1  -7   5      113.44      101.61     22.11 o 
   0  -7   5       10.42       -2.11     13.48 o 
   1  -7   5      119.53       72.35     20.87 o 
   2  -7   5       21.54        7.83     15.09 o 
   3  -7   5        2.10       -6.27     11.86 o 
   4  -7   5      279.10      315.56     34.47 o 
   5  -7   5       24.81       12.73     16.02 o 
   6  -7   5      267.25      271.71     34.97 o 
   7  -7   5      228.32      129.24     29.00 o 
   8  -7   5       27.42        2.48     18.45 o 
   9  -7   5      565.03      610.75     49.37 o 
 -10  -6   5       13.42      -17.79     12.31 o 
  -9  -6   5      203.26      205.18     20.37 o 
  -8  -6   5      191.77      211.41     19.48 o 
  -7  -6   5      271.29      296.40     24.41 o 
  -6  -6   5       16.21        0.94     10.25 o 
  -5  -6   5       21.09        5.68     10.39 o 
  -4  -6   5       43.12       17.40     10.57 o 
  -3  -6   5      114.28      106.93     14.47 o 
  -2  -6   5      384.49      355.74     18.54 o 
  -1  -6   5      924.08      913.27     39.65 o 
   0  -6   5     1631.95     1720.52     59.19 o 
   1  -6   5      254.80      253.02     28.63 o 
   2  -6   5      255.75      305.56     28.07 o 
   3  -6   5     1843.27     1746.17     62.23 o 
   4  -6   5       12.23       19.56     15.65 o 
   5  -6   5     1179.61     1106.60     51.61 o 
   6  -6   5      595.25      580.13     40.12 o 
   7  -6   5      104.98       54.40     22.17 o 
   8  -6   5      991.60      938.48     54.28 o 
   9  -6   5        4.34        2.05     18.51 o 
  10  -6   5      249.86      308.60     43.04 o 
 -10  -5   5        0.66      -15.02     14.06 o 
  -9  -5   5      312.68      325.60     22.56 o 
  -8  -5   5      178.60      163.80     20.20 o 
  -7  -5   5      217.62      206.99     24.41 o 
  -6  -5   5      420.13      412.12     22.13 o 
  -5  -5   5      216.40      218.44     18.81 o 
  -4  -5   5     2063.21     2084.18     46.89 o 
  -3  -5   5      460.93      416.69     19.54 o 
  -2  -5   5      203.29      193.18     23.82 o 
  -1  -5   5     3095.28     3058.51     48.57 o 
   0  -5   5      868.26      894.75     24.59 o 
   1  -5   5     2458.65     2581.15     41.86 o 
   2  -5   5       14.49       -3.91     11.80 o 
   3  -5   5     1218.44     1187.59     47.88 o 
   4  -5   5     1841.16     1829.52     61.11 o 
   5  -5   5       72.25       48.32     18.45 o 
   6  -5   5     1313.71     1175.35     53.04 o 
   7  -5   5      178.45      215.63     32.17 o 
   8  -5   5       21.21       -5.90     16.09 o 
   9  -5   5      661.05      683.48     48.88 o 
  10  -5   5       40.23       45.21     24.72 o 
  11  -5   5        2.90        5.47     22.11 o 
 -11  -4   5       97.80      114.11     22.11 o 
 -10  -4   5      409.03      461.25     29.79 o 
  -8  -4   5      638.08      604.99     28.03 o 
  -7  -4   5      270.76      277.10     21.84 o 
  -6  -4   5       49.04       49.02     12.47 o 
  -5  -4   5     2511.73     2466.69     48.20 o 
  -4  -4   5       10.22        0.26      8.21 o 
  -3  -4   5      306.67      297.59     40.62 o 
  -2  -4   5     1946.49     1659.40     51.98 o 
  -1  -4   5      106.97       97.76     10.80 o 
   0  -4   5     4073.41     4060.25     54.10 o 
   1  -4   5      174.55      156.99     24.47 o 
   2  -4   5      892.02      869.74     23.79 o 
   3  -4   5     3566.44     3473.44     47.46 o 
   4  -4   5      290.95      255.01     23.91 o 
   5  -4   5      454.59      448.90     30.87 o 
   6  -4   5      844.52      682.61     39.50 o 
   7  -4   5      162.99      104.59     23.35 o 
   8  -4   5       16.11        4.97     16.64 o 
   9  -4   5      455.17      395.93     36.95 o 
  10  -4   5        2.25       -6.21     19.07 o 
  11  -4   5      384.70      466.17     50.68 o 
 -11  -3   5      497.26      555.51     35.18 o 
 -10  -3   5        3.15       19.75     15.53 o 
  -9  -3   5      483.71      494.11     39.00 o 
  -8  -3   5      209.40      200.49     20.25 o 
  -7  -3   5      247.83      171.75     17.72 o 
  -6  -3   5     2099.97     2264.49     46.69 o 
  -5  -3   5       30.91       24.65      9.15 o 
  -4  -3   5      892.36      880.19     26.20 o 
  -3  -3   5      122.39      118.53     12.37 o 
  -2  -3   5        0.00        2.93      9.44 o 
  -1  -3   5     1602.01     1636.54     31.79 o 
   0  -3   5      693.80      728.56     20.25 o 
   1  -3   5      866.96      799.58     20.99 o 
   2  -3   5      379.95      370.86     14.47 o 
   3  -3   5      171.71      201.52     11.71 o 
   4  -3   5     2108.67     2152.56     71.55 o 
   5  -3   5      537.65      553.28     19.37 o 
   6  -3   5      748.32      630.14     22.26 o 
   7  -3   5      696.98      760.86     42.17 o 
   8  -3   5      803.16      814.52     46.52 o 
   9  -3   5        2.92       -3.11     16.71 o 
  10  -3   5      276.08      219.05     35.52 o 
  11  -3   5      372.91      500.08     51.55 o 
  12  -3   5      122.38       99.18     30.99 o 
 -12  -2   5      251.73      318.57     40.34 o 
 -11  -2   5        2.70      -22.75     15.16 o 
  -9  -2   5       87.15       74.96     22.05 o 
  -8  -2   5        4.00      -11.05     13.41 o 
  -7  -2   5     1424.52     1353.94     36.68 o 
  -6  -2   5      111.80       88.92     12.73 o 
  -5  -2   5     1007.38      910.24     26.65 o 
  -4  -2   5       37.88       21.27      7.91 o 
  -3  -2   5      205.31      244.31     15.71 o 
  -2  -2   5     8328.29     9215.05     95.77 o 
  -1  -2   5       81.01       70.24      8.60 o 
   0  -2   5     2377.66     2398.83     36.32 o 
   1  -2   5      917.93      928.65     21.47 o 
   2  -2   5     4441.37     4737.76     55.19 o 
   3  -2   5     1443.68     1472.32     28.40 o 
   4  -2   5     1529.31     1472.34     29.59 o 
   5  -2   5     1535.49     1460.76     44.06 o 
   6  -2   5     1434.60     1469.96     33.74 o 
   7  -2   5     1728.68     1732.58     39.20 o 
   8  -2   5       25.15       23.10     10.76 o 
   9  -2   5       92.79       78.32     22.17 o 
  10  -2   5      544.20      654.04     46.21 o 
  11  -2   5      276.16      240.47     37.08 o 
  12  -2   5      194.55      196.25     37.33 o 
 -12  -1   5       31.14       31.57     19.14 o 
 -11  -1   5      836.60      948.41     51.11 o 
 -10  -1   5       18.84       -7.76     15.53 o 
  -9  -1   5      101.70       89.87     22.05 o 
  -8  -1   5      243.95      269.54     30.49 o 
  -7  -1   5      254.31      256.19     28.07 o 
  -6  -1   5      976.38      943.73     33.54 o 
  -5  -1   5      133.99       93.96     11.24 o 
  -4  -1   5      296.06      277.56      8.35 o 
  -3  -1   5      148.37      175.21     17.27 o 
  -2  -1   5      438.10      388.72     14.49 o 
  -1  -1   5       42.35       23.47      5.60 o 
   0  -1   5      417.99      350.19     12.98 o 
   1  -1   5       31.22       17.71      5.42 o 
   2  -1   5     1517.54     1555.97     27.57 o 
   3  -1   5     7257.90     7486.18     75.64 o 
   4  -1   5     1225.43     1159.12     26.42 o 
   5  -1   5     1901.33     1967.14     89.37 o 
   6  -1   5     1734.08     1668.38     36.42 o 
   7  -1   5       16.67        7.72      8.93 o 
   8  -1   5      595.73      573.58     41.33 o 
   9  -1   5       15.03       -4.86     10.89 o 
  10  -1   5       15.48       -1.34     12.21 o 
  11  -1   5      180.43      196.88     34.84 o 
  12  -1   5      135.43      124.58     31.86 o 
 -12   0   5      182.61      258.71     28.44 o 
 -11   0   5      264.91      388.95     42.14 o 
 -10   0   5        3.32      -21.43     14.28 o 
  -9   0   5       82.96       97.38     23.85 o 
  -8   0   5      160.96      106.70     21.99 o 
  -7   0   5      400.59      362.14     27.58 o 
  -6   0   5      994.55      913.45     39.19 o 
  -5   0   5        1.96       -3.26      3.78 o 
  -4   0   5       96.97      108.78     16.46 o 
  -3   0   5      268.98      242.69      9.60 o 
  -2   0   5      576.16      596.46     12.12 o 
  -1   0   5     3664.36     3604.55     42.13 o 
   0   0   5     5537.05     5868.14     57.91 o 
   1   0   5     3201.12     3588.16     42.24 o 
   2   0   5     8533.35     9157.04    160.98 o 
   3   0   5      179.19      160.69     14.78 o 
   4   0   5      359.05      374.66     19.13 o 
   5   0   5     9497.55     9396.39     96.80 o 
   6   0   5        6.13        8.55      8.12 o 
   7   0   5      908.01      832.81     28.07 o 
   8   0   5      508.11      489.14     23.62 o 
   9   0   5       88.87       75.71     22.30 o 
  10   0   5     1118.58     1164.92     52.91 o 
  11   0   5       30.59        5.84     19.44 o 
  12   0   5       22.97       31.06     16.45 o 
 -12   1   5      206.03      223.13     33.63 o 
 -11   1   5        0.47      -22.78     15.19 o 
 -10   1   5      888.25      868.86     47.70 o 
  -9   1   5     1223.29     1203.30     52.04 o 
  -8   1   5      219.00      217.37     27.20 o 
  -7   1   5     1619.17     1475.14     53.32 o 
  -6   1   5        2.24       -6.81      5.39 o 
  -5   1   5      404.76      299.52     33.82 o 
  -4   1   5     3674.48     3768.56     46.69 o 
  -3   1   5        6.05        1.10      3.73 o 
  -2   1   5     5005.42     5330.72     43.41 o 
  -1   1   5     2068.84     1939.04     21.63 o 
   0   1   5      692.16      781.05     18.48 o 
   1   1   5     8331.75     8652.66     75.99 o 
   2   1   5     1177.43     1329.88     51.36 o 
   3   1   5     1657.26     1298.36     25.64 o 
   4   1   5      989.71     1023.40     24.74 o 
   5   1   5      779.54      927.55     36.77 o 
   6   1   5     4071.43     4003.22     82.35 o 
   7   1   5        0.45       -2.86     11.86 o 
   8   1   5       51.98       47.45     19.19 o 
   9   1   5      591.58      634.91     38.63 o 
  10   1   5       20.79      -10.68     18.01 o 
  11   1   5      260.06      273.27     35.46 o 
  12   1   5       57.79       26.95     25.15 o 
  13   1   5       42.38       32.79     25.84 o 
 -12   2   5        6.28      -20.89     15.45 o 
 -11   2   5     1427.51     1670.88    136.45 o 
 -10   2   5      175.76      171.04     27.51 o 
  -9   2   5       53.95       54.09     19.56 o 
  -8   2   5      264.97      261.59     24.84 o 
  -7   2   5      132.93      126.01     21.12 o 
  -6   2   5     1230.23     1221.90     28.45 o 
  -5   2   5     4169.75     4052.08    109.09 o 
  -4   2   5       67.97       71.03      8.25 o 
  -3   2   5     1207.11     1122.10     23.09 o 
  -2   2   5      700.57      775.37     20.00 o 
  -1   2   5        0.82        9.46      2.46 o 
   0   2   5     5704.65     5328.25     41.62 o 
   1   2   5      669.50      909.48     14.25 o 
   2   2   5     6032.04     5349.43     83.66 o 
   3   2   5     1984.33     2174.89     50.93 o 
   4   2   5      337.49      360.96     23.17 o 
   5   2   5     3939.82     3987.76     80.37 o 
   6   2   5      819.03      831.35     37.14 o 
   7   2   5       48.04       68.94     18.88 o 
   8   2   5      452.49      423.62     31.61 o 
   9   2   5      227.57      256.75     31.98 o 
  10   2   5        0.20       -5.59     16.27 o 
  11   2   5       20.45       11.55     20.37 o 
  12   2   5      343.99      401.95     45.77 o 
  13   2   5       43.33       35.65     25.96 o 
 -12   3   5      522.99      557.68     32.29 o 
 -11   3   5      105.20      127.82     28.35 o 
 -10   3   5      412.61      455.30     35.90 o 
  -9   3   5       79.76       79.00     21.24 o 
  -8   3   5      378.21      391.52     28.32 o 
  -7   3   5      253.25      255.88     22.79 o 
  -6   3   5     2017.70     1920.00     53.16 o 
  -5   3   5      407.84      384.84     34.34 o 
  -4   3   5     3243.60     3206.38    112.75 o 
  -3   3   5      494.01      462.49     36.61 o 
  -2   3   5      741.14      630.64     17.19 o 
  -1   3   5      608.65      548.78     15.66 o 
   0   3   5     1189.98     1165.53     33.44 o 
   1   3   5        3.88       -0.09      4.94 o 
   2   3   5     5778.95     6166.49     93.66 o 
   3   3   5     1055.13     1018.54     35.65 o 
   4   3   5      515.67      576.53     29.38 o 
   5   3   5      556.22      432.75     27.08 o 
   6   3   5      321.93      280.97     24.72 o 
   7   3   5        2.25        2.55     13.54 o 
   8   3   5     3099.84     3089.77     81.67 o 
   9   3   5       54.79       41.61     19.38 o 
  10   3   5       79.76       64.53     25.03 o 
  11   3   5      900.54     1010.15     56.45 o 
  12   3   5       39.73       13.85     24.53 o 
  13   3   5      725.95      785.76     56.45 o 
 -11   4   5      584.77      623.62     30.38 o 
 -10   4   5      660.45      680.00     41.11 o 
  -9   4   5      293.84      258.61     28.32 o 
  -8   4   5     1329.24     1301.93     48.50 o 
  -7   4   5       88.17       63.72     15.15 o 
  -6   4   5     1317.57     1330.18     43.23 o 
  -5   4   5      411.13      353.98     15.78 o 
  -4   4   5      185.83      163.94     12.34 o 
  -3   4   5     3841.43     4115.67     48.33 o 
  -2   4   5       96.05       75.54      5.08 o 
  -1   4   5      282.69      266.29      8.58 o 
   0   4   5      155.93      151.83      4.79 o 
   1   4   5     7506.90     8385.35     81.61 o 
   2   4   5      164.02      197.45     11.73 o 
   3   4   5     1300.56     1246.90     27.88 o 
   4   4   5     1602.42     1419.99     45.46 o 
   5   4   5      414.31      334.50     25.28 o 
   6   4   5       11.35        4.91     13.10 o 
   7   4   5     3735.11     3405.02     83.84 o 
   8   4   5      220.16      199.17     28.57 o 
   9   4   5      698.60      718.07     44.65 o 
  10   4   5       47.96       35.21     21.36 o 
  11   4   5      304.39      279.91     37.95 o 
  12   4   5      698.55      775.95     52.98 o 
 -11   5   5      371.58      378.85     40.37 o 
 -10   5   5      857.54      776.51     44.41 o 
  -9   5   5      520.14      515.80     23.78 o 
  -8   5   5        1.83       11.94     10.03 o 
  -7   5   5      341.14      335.90     17.61 o 
  -6   5   5        9.85        6.69      7.11 o 
  -5   5   5     1199.17     1119.80     21.84 o 
  -4   5   5      455.49      509.62     13.88 o 
  -3   5   5      170.81      163.32      8.48 o 
  -2   5   5     2375.37     2334.01     26.37 o 
  -1   5   5      226.15      279.60     10.07 o 
   0   5   5     1085.00      894.99     14.42 o 
   1   5   5      782.69      789.46     14.41 o 
   2   5   5      304.12      436.40     11.91 o 
   3   5   5     1270.72     1198.88     67.29 o 
   4   5   5      389.85      497.78     28.76 o 
   5   5   5      317.27      287.61     24.84 o 
   6   5   5     2767.72     2867.37     74.40 o 
   7   5   5      557.05      505.48     35.03 o 
   8   5   5      340.60      341.52     31.05 o 
   9   5   5      119.25       91.54     24.28 o 
  10   5   5       98.28      105.27     29.00 o 
  11   5   5      971.62      993.51     56.64 o 
  12   5   5       50.44       24.53     25.77 o 
 -10   6   5      134.81      119.86     27.02 o 
  -9   6   5     1152.03     1190.69     51.92 o 
  -8   6   5       63.46       56.27     17.39 o 
  -7   6   5       26.87       13.03     15.09 o 
  -6   6   5      959.31      923.51     25.90 o 
  -5   6   5      299.85      288.72     12.24 o 
  -4   6   5      667.40      624.70     19.07 o 
  -3   6   5     2035.30     2145.70     27.96 o 
  -2   6   5      534.99      535.73     13.11 o 
  -1   6   5     8233.29     9043.69     75.70 o 
   0   6   5     1998.34     2195.29     26.61 o 
   1   6   5     1478.54     1520.78     22.40 o 
   2   6   5     7624.96     7780.11     64.47 o 
   3   6   5     1727.91     1920.45     28.35 o 
   4   6   5     1870.19     1699.37     36.16 o 
   5   6   5       88.62       63.22     17.45 o 
   6   6   5      191.12      164.58     24.84 o 
   7   6   5     1876.72     1747.85     62.48 o 
   8   6   5       99.72       85.09     24.10 o 
   9   6   5      890.57      986.06     51.80 o 
  10   6   5      880.14      897.55     52.29 o 
  11   6   5       78.49       72.79     27.33 o 
  12   6   5       35.40       32.61     26.95 o 
  -9   7   5      101.17       58.07     22.17 o 
  -8   7   5       12.46       10.43     15.28 o 
  -7   7   5     1356.27     1303.54     48.38 o 
  -6   7   5        1.06       -1.61      9.50 o 
  -5   7   5     3409.33     3458.02     41.39 o 
  -4   7   5      569.29      588.56     15.77 o 
  -3   7   5      674.51      658.80     15.89 o 
  -2   7   5     5391.70     5582.94     50.98 o 
  -1   7   5      183.40      194.10      9.45 o 
   0   7   5      600.31      582.65     14.94 o 
   1   7   5     2590.28     2559.61     70.11 o 
   2   7   5      176.20      157.48      9.84 o 
   3   7   5      274.66      261.19     11.91 o 
   4   7   5      189.41      210.96     12.33 o 
   5   7   5      701.96      667.24     24.12 o 
   6   7   5       64.12       62.17     19.31 o 
   7   7   5      159.36      174.21     28.51 o 
   8   7   5      128.42      156.69     28.57 o 
   9   7   5      600.62      569.08     42.36 o 
  10   7   5       13.54       56.14     25.90 o 
  11   7   5      180.18      161.16     33.85 o 
  12   7   5       17.36        1.18     24.84 o 
  -7   8   5      123.67      117.81     20.87 o 
  -6   8   5      995.20     1043.82     32.40 o 
  -5   8   5        0.56       -3.26      8.29 o 
  -4   8   5      111.78      190.60     15.97 o 
  -3   8   5      532.97      431.16     21.51 o 
  -2   8   5      136.37      202.31     10.47 o 
  -1   8   5      185.26      118.23      8.95 o 
   0   8   5       16.02       23.16      5.74 o 
   1   8   5     1076.27     1218.70     22.76 o 
   2   8   5      501.31      466.46     15.32 o 
   3   8   5     1736.40     1827.97     30.30 o 
   4   8   5      210.21      197.31     12.95 o 
   5   8   5      250.80      238.82     13.69 o 
   6   8   5     1052.66     1109.98     33.71 o 
   7   8   5       23.60       21.12     18.63 o 
   8   8   5      126.11      124.09     29.56 o 
   9   8   5      591.51      605.10     44.96 o 
  10   8   5       78.26       41.98     25.65 o 
  11   8   5      231.89      328.79     44.10 o 
  -7   9   5      159.34      184.83     31.30 o 
  -6   9   5        0.28      -13.02      8.68 o 
  -5   9   5       24.79       22.35     10.97 o 
  -4   9   5     1787.57     1661.67     39.41 o 
  -3   9   5     2177.18     2144.29     43.36 o 
  -2   9   5       94.32       70.88     12.42 o 
  -1   9   5      145.47      132.26     22.76 o 
   0   9   5     3277.53     3478.79     41.38 o 
   1   9   5       42.63       23.04      7.15 o 
   2   9   5     1463.40     1523.65     28.06 o 
   3   9   5       31.39       27.18      8.12 o 
   4   9   5       87.66       81.60     10.26 o 
   5   9   5      706.31      678.14     21.09 o 
   6   9   5       69.62       72.87     19.97 o 
   7   9   5      644.26      574.79     41.98 o 
   8   9   5      451.37      505.60     42.73 o 
   9   9   5       37.09       15.40     22.30 o 
  10   9   5      573.07      598.82     49.81 o 
  -8  10   5      204.40      238.92     37.20 o 
  -7  10   5      140.86      138.00     29.50 o 
  -6  10   5       19.08       -0.81     19.94 o 
  -5  10   5      183.68      161.10     29.13 o 
  -4  10   5     1281.83     1218.20     35.71 o 
  -3  10   5      359.37      380.97     21.54 o 
  -2  10   5     1043.89     1129.51     45.62 o 
  -1  10   5      108.26      131.35     15.79 o 
   0  10   5       21.70        8.75     11.30 o 
   1  10   5      461.52      451.41     33.07 o 
   2  10   5        1.41        0.93      7.06 o 
   3  10   5     1207.54     1225.87     42.75 o 
   4  10   5      599.52      581.04     20.09 o 
   5  10   5      482.06      467.56     19.54 o 
   6  10   5      654.80      686.18     28.78 o 
   7  10   5       15.57        2.42     12.21 o 
   8  10   5       14.88        0.99     23.54 o 
   9  10   5      298.13      329.41     42.48 o 
  10  10   5       24.66       10.37     27.70 o 
  -8  11   5      241.49      273.39     40.49 o 
  -7  11   5      120.56       82.73     28.76 o 
  -6  11   5       28.60       24.78     20.12 o 
  -5  11   5       72.39       97.07     25.65 o 
  -4  11   5       44.12       10.43     18.45 o 
  -3  11   5      352.64      409.40     36.15 o 
  -2  11   5      127.95       83.15     14.50 o 
  -1  11   5       21.55       18.85     10.92 o 
   0  11   5       86.70      103.76     14.64 o 
   1  11   5      140.05      156.13     16.96 o 
   2  11   5       25.81        0.59      9.09 o 
   3  11   5      235.71      292.81     21.33 o 
   4  11   5      156.30      157.21     14.38 o 
   5  11   5     1000.26     1025.95     54.99 o 
   6  11   5      134.44      163.67     20.66 o 
   7  11   5        0.91      -19.07     12.71 o 
   8  11   5      117.87      115.21     30.37 o 
   9  11   5       57.43       25.15     23.85 o 
  -7  12   5      188.18      190.23     36.83 o 
  -6  12   5      285.79      328.29     42.11 o 
  -5  12   5        2.95      -11.55     17.95 o 
  -4  12   5      164.50      171.72     32.17 o 
  -3  12   5      399.18      426.11     37.88 o 
  -2  12   5        8.19       19.87     18.57 o 
  -1  12   5     1620.12     1681.77     67.45 o 
   0  12   5       31.99       70.34     15.50 o 
   1  12   5     1229.91     1317.37     38.92 o 
   2  12   5        7.98       -2.61     10.90 o 
   3  12   5      502.40      505.45     25.26 o 
   4  12   5     1301.24     1422.60     57.57 o 
   5  12   5        3.72       20.56     20.00 o 
   6  12   5      134.30      175.02     22.43 o 
   7  12   5      377.16      401.39     33.10 o 
   8  12   5      153.85      143.30     23.36 o 
  -6  13   5       18.33       -8.94     21.30 o 
  -5  13   5      248.46      272.33     40.80 o 
  -4  13   5        0.22       -8.14     18.32 o 
  -3  13   5        0.78        6.09     19.25 o 
  -2  13   5       77.39      122.91     28.01 o 
  -1  13   5        5.10       -2.48     19.13 o 
   0  13   5      550.84      511.81     40.62 o 
   1  13   5        1.09      -19.87     17.70 o 
   2  13   5       17.75       16.33     12.70 o 
   3  13   5       51.28       84.40     22.79 o 
   4  13   5       48.88       54.90     23.17 o 
   5  13   5       45.33       50.99     23.17 o 
   6  13   5       53.27       43.78     23.60 o 
  -3  14   5        5.43       -8.38     20.68 o 
  -2  14   5       77.45       31.18     24.22 o 
  -1  14   5       47.69       41.36     23.60 o 
   0  14   5      224.56      317.49     41.18 o 
   1  14   5       77.60       48.94     24.97 o 
  -2 -10   6        9.19       -8.14     18.57 o 
  -1 -10   6      234.72      277.74     39.75 o 
   0 -10   6       31.87       31.12     21.99 o 
   1 -10   6        4.27      -16.21     17.89 o 
   2 -10   6      178.55      135.76     31.24 o 
  -5  -9   6      440.24      446.67     40.87 o 
  -4  -9   6      158.05      199.79     35.59 o 
  -3  -9   6        6.79       -1.30     19.75 o 
  -2  -9   6      404.87      445.05     40.18 o 
  -1  -9   6      201.39      163.71     32.11 o 
   0  -9   6      472.64      412.26     38.57 o 
   1  -9   6     1008.74     1035.55     57.20 o 
   2  -9   6       16.82       -7.83     17.95 o 
   3  -9   6      596.24      641.80     46.58 o 
   4  -9   6       84.68       67.51     25.03 o 
   5  -9   6        2.87      -13.04     16.21 o 
  -7  -8   6        2.43       -6.03     12.84 o 
  -6  -8   6      710.45      768.20     27.77 o 
  -5  -8   6      178.57      193.83     32.73 o 
  -4  -8   6      106.35      101.67     26.27 o 
  -3  -8   6      610.07      633.79     43.91 o 
  -2  -8   6       62.14       21.55     21.36 o 
  -1  -8   6      701.63      796.32     48.63 o 
   0  -8   6      149.24      106.08     27.08 o 
   1  -8   6        7.78        0.06     16.89 o 
   2  -8   6     1884.42     1795.67     71.24 o 
   3  -8   6      234.10      193.89     31.49 o 
   4  -8   6       43.61       40.93     22.36 o 
   5  -8   6      492.74      442.19     40.18 o 
   6  -8   6        6.27       -7.64     17.39 o 
   7  -8   6      100.84       91.92     27.76 o 
  -8  -7   6        0.26       -9.14     11.59 o 
  -7  -7   6      426.54      443.68     38.94 o 
  -6  -7   6       73.75       65.87     15.74 o 
  -5  -7   6      501.94      502.25     26.38 o 
  -4  -7   6        4.56       -3.33     10.29 o 
  -3  -7   6        2.08       -7.83     13.60 o 
  -2  -7   6      701.61      648.82     41.30 o 
  -1  -7   6       10.00      -11.30     13.60 o 
   0  -7   6      116.36      109.99     23.72 o 
   1  -7   6        4.50        3.35     15.15 o 
   2  -7   6       10.96      -17.95     13.54 o 
   3  -7   6       26.15       -9.38     13.10 o 
   4  -7   6      305.85      328.79     36.21 o 
   5  -7   6      450.08      503.18     39.75 o 
   6  -7   6        1.14       -0.62     16.95 o 
   7  -7   6      270.05      259.04     36.52 o 
   8  -7   6      172.58      172.10     33.66 o 
  -9  -6   6       32.59       37.09     13.40 o 
  -8  -6   6      450.18      456.66     38.75 o 
  -7  -6   6       10.63      -14.71     10.80 o 
  -6  -6   6      179.58      161.72     19.56 o 
  -5  -6   6       39.02       11.67     10.40 o 
  -4  -6   6      136.70      138.59     17.11 o 
  -3  -6   6     1093.43     1077.38     52.51 o 
  -2  -6   6       17.61       31.48     10.84 o 
  -1  -6   6      535.32      547.96     35.46 o 
   0  -6   6     1490.94     1425.76     55.83 o 
   1  -6   6     1099.22     1207.96     51.98 o 
   2  -6   6      157.82      117.26     23.23 o 
   3  -6   6      192.09      197.62     28.26 o 
   4  -6   6     1444.61     1414.28     58.50 o 
   5  -6   6      271.82      243.64     31.61 o 
   6  -6   6      289.52      199.36     30.31 o 
   7  -6   6      477.20      456.17     38.57 o 
   8  -6   6      104.64       87.69     26.95 o 
   9  -6   6      702.16      793.03     53.78 o 
 -10  -5   6        3.71       -0.37     14.68 o 
  -9  -5   6      205.28      206.56     34.41 o 
  -8  -5   6        9.64        4.56     12.87 o 
  -7  -5   6      290.54      300.34     24.19 o 
  -6  -5   6        9.71       -0.40      9.42 o 
  -5  -5   6      392.80      379.17     21.67 o 
  -4  -5   6        1.82       -7.07      8.33 o 
  -3  -5   6      425.62      423.57     20.62 o 
  -2  -5   6      123.54      148.59     14.85 o 
  -1  -5   6      134.03      136.98     14.51 o 
   0  -5   6     2706.85     2726.08     46.78 o 
   1  -5   6        0.24       -8.45     11.12 o 
   2  -5   6      765.08      647.33     36.58 o 
   3  -5   6        6.42       18.07     14.59 o 
   4  -5   6      221.27      203.89     26.77 o 
   5  -5   6     1545.41     1540.72     59.75 o 
   6  -5   6      131.72      100.36     23.85 o 
   7  -5   6      126.62      109.93     25.21 o 
   8  -5   6      331.49      383.26     41.30 o 
   9  -5   6       59.50       10.06     20.31 o 
  10  -5   6      308.16      322.21     43.35 o 
 -10  -4   6       12.25      -12.73     19.94 o 
  -9  -4   6      235.70      220.17     33.48 o 
  -8  -4   6       50.93       52.74     21.30 o 
  -7  -4   6      464.83      394.97     22.91 o 
  -6  -4   6      618.13      590.06     26.13 o 
  -5  -4   6       34.39       35.45     11.46 o 
  -4  -4   6     3775.67     3702.67     59.89 o 
  -3  -4   6      221.24      239.98     17.54 o 
  -2  -4   6      411.09      411.55     19.22 o 
  -1  -4   6     2374.82     2476.01     43.87 o 
   0  -4   6      209.24      189.21     13.92 o 
   1  -4   6     1347.42     1293.88     29.83 o 
   2  -4   6     1636.45     1643.93     37.42 o 
   3  -4   6      405.04      418.58     17.66 o 
   4  -4   6     2144.08     2107.81     64.96 o 
   5  -4   6      135.98      128.25     22.42 o 
   6  -4   6       58.76       40.74     17.89 o 
   7  -4   6     1668.47     1648.35     65.21 o 
   8  -4   6      187.34      196.32     30.99 o 
   9  -4   6      553.21      532.62     42.17 o 
  10  -4   6      238.92      164.64     34.22 o 
  11  -4   6        3.90       -2.30     22.36 o 
 -11  -3   6       56.05       42.49     19.55 o 
 -10  -3   6      418.00      418.41     44.10 o 
  -9  -3   6       49.21       36.39     19.25 o 
  -8  -3   6      895.26      930.75     33.97 o 
  -7  -3   6      608.71      520.15     25.14 o 
  -6  -3   6      143.67      113.43     14.95 o 
  -5  -3   6     3340.21     3312.24     56.48 o 
  -4  -3   6      207.67      222.80     22.85 o 
  -3  -3   6      834.51      758.45     24.44 o 
  -2  -3   6     4971.62     5111.72     65.71 o 
  -1  -3   6     2878.44     2900.64     54.87 o 
   0  -3   6     2038.30     1975.00     36.26 o 
   1  -3   6      236.88      285.42     19.19 o 
   2  -3   6      960.62     1012.40     25.42 o 
   3  -3   6     3650.83     3428.36     49.45 o 
   4  -3   6       35.39       48.99      9.40 o 
   5  -3   6     1298.89     1286.90     30.99 o 
   6  -3   6     1581.71     1652.33     59.37 o 
   7  -3   6      186.44      212.46     28.82 o 
   8  -3   6      306.64      308.17     35.03 o 
   9  -3   6      532.43      536.59     41.55 o 
  10  -3   6        0.60        9.81     20.25 o 
  11  -3   6      209.81      157.81     34.53 o 
 -11  -2   6      465.15      540.87     34.00 o 
 -10  -2   6       42.71       53.41     23.60 o 
  -9  -2   6      894.86     1033.69     53.35 o 
  -8  -2   6      946.93      878.43     47.51 o 
  -7  -2   6      951.31      951.74     31.49 o 
  -6  -2   6     4533.36     4540.08    113.44 o 
  -5  -2   6       36.16       38.28      9.71 o 
  -4  -2   6      829.92      780.89     24.83 o 
  -3  -2   6      548.74      464.58     30.09 o 
  -2  -2   6      134.81      124.76     11.83 o 
  -1  -2   6    10681.53    10702.20    102.06 o 
   0  -2   6       85.17      102.97     13.97 o 
   1  -2   6     1140.54     1088.42     25.17 o 
   2  -2   6     1554.99     1574.31     31.21 o 
   3  -2   6      783.92      694.57     20.89 o 
   4  -2   6      218.51      172.31     13.62 o 
   5  -2   6      439.38      413.31     18.06 o 
   6  -2   6      181.94      146.26     14.56 o 
   7  -2   6      710.19      778.96     27.19 o 
   8  -2   6      373.62      368.10     32.54 o 
   9  -2   6       42.87       48.32     21.30 o 
  10  -2   6        5.30       12.17     21.86 o 
  11  -2   6      184.41      172.78     34.53 o 
  12  -2   6       10.96        4.78     20.81 o 
 -10  -1   6     1012.75     1050.58     55.52 o 
  -9  -1   6       50.38       21.74     16.46 o 
  -8  -1   6      638.33      628.70     40.00 o 
  -7  -1   6     2418.61     2468.77     72.42 o 
  -6  -1   6       14.88       16.00      9.34 o 
  -5  -1   6     2184.84     2191.75     41.46 o 
  -4  -1   6       61.91       34.02      7.98 o 
  -3  -1   6      394.64      413.69     16.62 o 
  -2  -1   6      825.65      773.29     21.16 o 
  -1  -1   6     3558.68     3555.32     46.98 o 
   0  -1   6      166.65      259.34     12.33 o 
   1  -1   6      382.97      488.84     21.92 o 
   2  -1   6     1112.10     1077.01     24.41 o 
   3  -1   6       16.88        9.37      6.18 o 
   4  -1   6      820.20      824.69     23.08 o 
   5  -1   6     1897.38     1804.75     36.66 o 
   6  -1   6      507.95      475.18     20.75 o 
   7  -1   6     2266.38     2161.98     45.15 o 
   8  -1   6       40.76       33.71     11.62 o 
   9  -1   6       47.93       46.46     14.08 o 
  10  -1   6      587.39      577.34     43.66 o 
  11  -1   6      348.94      442.44     46.89 o 
  12  -1   6      192.96      145.76     34.03 o 
 -12   0   6       52.17       78.24     22.50 o 
 -11   0   6     1513.91     1626.24     71.24 o 
 -10   0   6        5.05      -14.41     15.03 o 
  -9   0   6      249.54      240.04     31.18 o 
  -8   0   6      169.89      215.45     27.76 o 
  -7   0   6       10.92        3.73     12.67 o 
  -6   0   6     1458.14     1436.14     51.24 o 
  -5   0   6       36.01       10.55     11.30 o 
  -4   0   6      129.07      176.00     20.01 o 
  -3   0   6      866.86      978.04     25.28 o 
  -2   0   6     2093.24     2050.20     60.62 o 
  -1   0   6      524.05      535.92     15.95 o 
   0   0   6      242.13      192.06     10.36 o 
   1   0   6     8871.83     9217.56    108.41 o 
   2   0   6     1314.81     1208.04     25.19 o 
   3   0   6     2451.86     2268.98     36.93 o 
   4   0   6     2307.15     2491.74     41.15 o 
   5   0   6        1.20        0.02      7.31 o 
   6   0   6      915.43      830.65     26.49 o 
   7   0   6       59.26       53.95     11.75 o 
   8   0   6      161.89      212.08     19.69 o 
   9   0   6      162.92      187.00     20.05 o 
  10   0   6      257.26      286.35     24.94 o 
  11   0   6      827.91      762.18     34.82 o 
  12   0   6      173.74      203.02     36.58 o 
 -12   1   6      407.79      546.50     35.56 o 
 -11   1   6       13.92       -5.65     17.64 o 
 -10   1   6       69.24       67.38     22.67 o 
  -9   1   6        8.25      -19.10     12.73 o 
  -8   1   6      126.29       85.83     19.63 o 
  -7   1   6      540.47      519.76     32.85 o 
  -6   1   6     1371.77     1404.85     29.65 o 
  -5   1   6      384.25      344.09     14.43 o 
  -4   1   6        1.40       -4.25      3.78 o 
  -3   1   6     2860.39     2805.04     30.78 o 
  -2   1   6      330.46      388.35     12.46 o 
  -1   1   6     1632.50     1580.62     20.90 o 
   0   1   6     5082.57     5394.00     54.82 o 
   1   1   6      339.53      376.76     25.31 o 
   2   1   6    10973.77    11531.35    101.31 o 
   3   1   6        2.89        8.50      5.74 o 
   4   1   6     2870.87     2774.42     44.50 o 
   5   1   6     2482.10     2375.68     42.60 o 
   6   1   6       23.92       14.44      9.49 o 
   7   1   6      740.18      681.86     37.08 o 
   8   1   6     1660.58     1531.41     55.71 o 
   9   1   6        8.35      -15.84     13.48 o 
  10   1   6     1403.31     1382.48     58.57 o 
  11   1   6       35.71       13.85     22.42 o 
  12   1   6       45.50       26.71     23.41 o 
 -12   2   6        9.42        1.07     17.37 o 
 -11   2   6       34.29        5.34     18.45 o 
 -10   2   6       46.88       44.41     21.24 o 
  -9   2   6      156.37      146.51     26.46 o 
  -8   2   6      154.71      173.83     24.41 o 
  -7   2   6     1031.52     1022.60     27.97 o 
  -6   2   6      711.74      690.07     21.81 o 
  -5   2   6     2538.65     2556.49     41.26 o 
  -4   2   6     3294.42     3226.53     45.78 o 
  -3   2   6       46.67       46.71      7.53 o 
  -2   2   6     4130.37     4024.32     36.52 o 
  -1   2   6     4719.85     5212.22     42.61 o 
   0   2   6     2004.01     1804.67     21.12 o 
   1   2   6    26294.81    29267.07    354.35 o 
   2   2   6      273.89      216.22     15.43 o 
   3   2   6      144.85      208.46     11.69 o 
   4   2   6     1176.55      913.20     36.21 o 
   5   2   6      182.26      223.58     23.54 o 
   6   2   6     2995.23     2825.01     71.42 o 
   7   2   6     1353.36     1351.67     51.30 o 
   8   2   6       46.96       43.16     18.57 o 
   9   2   6      416.93      370.77     32.79 o 
  10   2   6       17.84        1.68     18.20 o 
  11   2   6      145.88      126.82     30.56 o 
  12   2   6       86.72       67.45     28.51 o 
 -12   3   6       64.60      100.69     37.88 o 
 -11   3   6      765.79      686.83     45.03 o 
 -10   3   6      204.69      145.14     26.95 o 
  -9   3   6      221.12      197.68     27.51 o 
  -8   3   6      773.42      774.85     26.52 o 
  -7   3   6      291.14      281.18     17.65 o 
  -6   3   6     3438.60     3305.64     51.30 o 
  -5   3   6     5490.02     5718.67     68.97 o 
  -4   3   6       32.39       35.09      8.21 o 
  -3   3   6     4585.30     4556.06     56.07 o 
  -2   3   6     2498.22     2590.83     38.74 o 
  -1   3   6      221.54      217.74     11.66 o 
   0   3   6     4446.17     4714.53     55.77 o 
   1   3   6        1.31       -2.25      2.90 o 
   2   3   6     3329.57     3274.78     65.71 o 
   3   3   6     2483.22     2253.45     55.58 o 
   4   3   6       40.95       65.40     14.72 o 
   5   3   6     1860.97     1980.00     57.57 o 
   6   3   6      995.85     1023.01     43.41 o 
   7   3   6      291.53      305.87     31.92 o 
   8   3   6      178.47      216.75     29.07 o 
   9   3   6      278.13      304.57     35.03 o 
  10   3   6       13.40      -15.84     17.45 o 
  11   3   6        0.28      -24.78     16.52 o 
  12   3   6      451.90      496.16     43.78 o 
 -11   4   6       36.82        8.88     18.88 o 
 -10   4   6      370.50      363.63     32.54 o 
  -9   4   6      927.26      908.48     30.75 o 
  -8   4   6      170.90      164.79     19.59 o 
  -7   4   6      687.98      663.35     24.30 o 
  -6   4   6     1482.59     1532.73     34.56 o 
  -5   4   6        6.53       -5.38      6.76 o 
  -4   4   6     5594.04     5699.81     68.72 o 
  -3   4   6        1.02        1.62      5.66 o 
  -2   4   6     4773.88     5675.91     46.05 o 
  -1   4   6      810.68     1032.83     23.79 o 
   0   4   6       23.59        8.27      5.20 o 
   1   4   6     4017.09     4056.40     52.27 o 
   2   4   6      613.96      518.36     19.81 o 
   3   4   6     4381.00     4747.56     87.76 o 
   4   4   6     1923.88     1899.63     54.90 o 
   5   4   6      137.09      100.36     19.31 o 
   6   4   6      800.66      952.64     43.04 o 
   7   4   6       13.09       -5.84     14.97 o 
   8   4   6      534.58      584.79     40.12 o 
   9   4   6      110.16      122.91     25.46 o 
  10   4   6      138.15      211.47     31.86 o 
  11   4   6      998.11      985.87     56.95 o 
  12   4   6       73.17       43.23     26.15 o 
 -10   5   6      337.70      326.24     31.12 o 
  -9   5   6      194.59      159.30     25.15 o 
  -8   5   6      658.92      623.30     24.93 o 
  -7   5   6      356.93      286.33     21.24 o 
  -6   5   6       12.88        8.33      8.78 o 
  -5   5   6     1028.42     1013.60     21.18 o 
  -4   5   6     1475.28     1527.09     24.04 o 
  -3   5   6      471.95      562.89     39.25 o 
  -2   5   6      147.43      121.47      6.37 o 
  -1   5   6       25.07       36.36      3.67 o 
   0   5   6        1.35        1.43      5.46 o 
   1   5   6      371.43      352.97     15.59 o 
   2   5   6     1234.89     1136.58     27.29 o 
   3   5   6     2021.37     2030.99     38.80 o 
   4   5   6     2845.41     2486.04     64.59 o 
   5   5   6     2382.70     2525.78     68.32 o 
   6   5   6      490.62      493.00     33.29 o 
   7   5   6     2186.69     2183.15     69.56 o 
   8   5   6      352.35      377.04     33.72 o 
   9   5   6      500.42      495.23     38.82 o 
  10   5   6      547.35      488.77     40.56 o 
  11   5   6      189.74      255.38     39.93 o 
  12   5   6      325.84      396.17     47.08 o 
  -8   6   6      263.03      291.31     19.65 o 
  -7   6   6       47.53       30.39      8.44 o 
  -6   6   6       13.62        9.11      6.46 o 
  -5   6   6      795.45      820.14     19.34 o 
  -4   6   6        3.63        1.93      4.91 o 
  -3   6   6      197.44      182.92      9.08 o 
  -2   6   6     1031.02     1123.11     18.38 o 
  -1   6   6     2090.19     2249.41     26.37 o 
   0   6   6     5612.04     5791.82     86.33 o 
   1   6   6      754.61      789.61     15.57 o 
   2   6   6      457.37      472.56     13.29 o 
   3   6   6     5498.03     5670.05     71.63 o 
   4   6   6      156.58      147.39     14.80 o 
   5   6   6      940.43     1021.52     44.72 o 
   6   6   6     3513.27     3557.74     87.57 o 
   7   6   6      313.22      319.85     34.72 o 
   8   6   6     2411.89     2440.76     78.25 o 
   9   6   6      245.49      242.83     33.79 o 
  10   6   6      159.45      166.38     32.73 o 
  11   6   6      400.59      409.03     45.77 o 
  12   6   6        1.11        0.75     24.03 o 
  -9   7   6     1211.87     1153.49     55.71 o 
  -8   7   6       70.46       87.20     22.17 o 
  -7   7   6      207.38      208.18     28.63 o 
  -6   7   6      533.00      551.56     22.61 o 
  -5   7   6       34.56       46.56      9.03 o 
  -4   7   6     1117.00     1122.19     29.57 o 
  -3   7   6     1846.49     1772.07     26.39 o 
  -2   7   6        3.10       -0.66      4.94 o 
  -1   7   6     6451.23     6543.53     56.34 o 
   0   7   6      235.64      202.96      9.61 o 
   1   7   6     1491.96     1557.42     24.18 o 
   2   7   6     2713.80     2736.64     34.53 o 
   3   7   6     1363.26     1422.18     25.50 o 
   4   7   6     1888.77     1942.29     41.37 o 
   5   7   6     1772.94     1838.46     60.62 o 
   6   7   6      172.82      156.82     27.26 o 
   7   7   6      727.50      770.30     45.40 o 
   8   7   6       13.96       10.06     18.13 o 
   9   7   6      315.57      230.10     33.41 o 
  10   7   6      667.92      672.98     48.50 o 
  11   7   6       50.88       50.62     26.89 o 
  12   7   6        0.75      -32.54     22.05 o 
 -10   8   6      361.52      389.03     42.29 o 
  -9   8   6       54.26       73.47     23.66 o 
  -8   8   6      112.69       92.04     25.21 o 
  -7   8   6     1160.07     1056.92     52.79 o 
  -6   8   6      332.66      310.96     34.03 o 
  -5   8   6     2189.28     2186.87     71.48 o 
  -4   8   6      288.42      284.98     24.50 o 
  -3   8   6      283.33      267.10     11.71 o 
  -2   8   6     3321.63     3617.67     40.56 o 
  -1   8   6       15.84       30.93      6.61 o 
   0   8   6      576.86      537.16     15.00 o 
   1   8   6     1606.27     1609.12     31.83 o 
   2   8   6        1.28        7.40      5.91 o 
   3   8   6     3555.00     3591.87     44.14 o 
   4   8   6      474.27      488.08     17.69 o 
   5   8   6      114.48      168.89     18.91 o 
   6   8   6      493.20      399.09     33.66 o 
   7   8   6      384.08      312.33     35.40 o 
   8   8   6      121.54      103.78     28.01 o 
   9   8   6      294.04      349.53     42.73 o 
  10   8   6       40.38       22.67     24.53 o 
  11   8   6       66.57       92.91     30.43 o 
 -10   9   6      130.83      158.68     30.87 o 
  -9   9   6      104.46      107.19     28.20 o 
  -8   9   6      471.43      443.93     39.75 o 
  -7   9   6      205.93      121.35     27.89 o 
  -6   9   6      151.66      195.70     30.80 o 
  -5   9   6      347.76      451.08     35.84 o 
  -4   9   6        0.58        2.05     16.27 o 
  -3   9   6     2314.20     2437.84     74.78 o 
  -2   9   6      312.91      357.73     30.31 o 
  -1   9   6      391.67      299.18     12.70 o 
   0   9   6     1058.44      985.28     21.21 o 
   1   9   6        1.90        5.81      6.41 o 
   2   9   6      717.57      639.85     22.36 o 
   3   9   6      608.30      560.30     30.75 o 
   4   9   6      147.88      120.60     13.35 o 
   5   9   6      158.68      158.14     13.91 o 
   6   9   6      410.04      405.05     34.72 o 
   7   9   6       56.65       16.89     21.43 o 
   8   9   6        8.39       -4.60     19.07 o 
   9   9   6      462.92      448.53     41.92 o 
  10   9   6        3.16      -15.71     23.41 o 
  -9  10   6      119.04      154.77     34.78 o 
  -8  10   6       31.49       18.69     20.87 o 
  -7  10   6     1424.14     1532.40     69.56 o 
  -6  10   6       16.35       -4.47     15.90 o 
  -5  10   6      102.35       74.34     22.92 o 
  -4  10   6      117.44      173.71     28.26 o 
  -3  10   6     1215.23     1307.33     57.70 o 
  -2  10   6     3777.70     3986.95    100.36 o 
  -1  10   6        3.19       15.53     17.27 o 
   0  10   6      183.26      180.37     16.37 o 
   1  10   6      196.35      208.94     12.85 o 
   2  10   6     2306.74     2356.94     36.91 o 
   3  10   6      235.22      239.15     15.42 o 
   4  10   6        3.37       -7.03      8.57 o 
   5  10   6      859.80      867.93     35.76 o 
   6  10   6       13.85        8.75     12.07 o 
   7  10   6      261.60      282.52     38.69 o 
   8  10   6      557.31      542.74     44.41 o 
   9  10   6       11.73      -28.79     19.19 o 
  10  10   6      280.53      303.57     45.65 o 
  -8  11   6      298.15      420.21     48.32 o 
  -7  11   6      109.76      108.69     29.69 o 
  -6  11   6       17.38        7.76     19.56 o 
  -5  11   6      486.80      439.96     39.06 o 
  -4  11   6       86.67       78.19     24.47 o 
  -3  11   6       74.39       47.32     21.05 o 
  -2  11   6       19.45       -0.68     15.84 o 
  -1  11   6        3.80       -5.59     15.84 o 
   0  11   6      116.17      130.92     23.97 o 
   1  11   6       18.14        4.66     15.03 o 
   2  11   6      290.72      250.72     18.53 o 
   3  11   6       72.88       64.02     11.12 o 
   4  11   6     1230.50     1222.09     29.74 o 
   5  11   6        8.18      -11.00      9.08 o 
   6  11   6      521.72      531.55     27.64 o 
   7  11   6      277.46      318.89     43.75 o 
   8  11   6        3.84      -17.51     20.06 o 
   9  11   6       55.95       46.39     27.08 o 
  -7  12   6        0.84      -11.80     20.68 o 
  -6  12   6        2.34       -6.83     19.87 o 
  -5  12   6      202.53      196.81     33.85 o 
  -4  12   6        5.12       -4.78     17.51 o 
  -3  12   6      159.30      168.68     31.80 o 
  -2  12   6       23.83       29.19     20.56 o 
  -1  12   6      404.82      375.24     35.09 o 
   0  12   6     3315.92     3444.52     96.39 o 
   1  12   6       87.28       93.78     25.84 o 
   2  12   6      353.28      350.90     38.20 o 
   3  12   6      563.05      481.69     36.15 o 
   4  12   6        9.97       17.05     13.16 o 
   5  12   6     2408.37     2326.32    173.15 o 
   6  12   6      253.52      248.26     24.96 o 
   7  12   6       11.21       -2.44     14.94 o 
   8  12   6       94.73       42.60     27.45 o 
  -6  13   6      215.28      182.96     36.46 o 
  -5  13   6       51.10       12.36     22.92 o 
  -4  13   6      363.63      474.05     44.34 o 
  -3  13   6      241.86      224.95     37.14 o 
  -2  13   6        0.38      -13.41     16.83 o 
  -1  13   6      609.41      644.53     45.83 o 
   0  13   6        2.48       -4.47     16.89 o 
   1  13   6      667.52      694.96     45.15 o 
   2  13   6      451.67      493.06     39.69 o 
   3  13   6        0.03       -7.27     18.32 o 
   6  13   6       21.41       -8.26     15.90 o 
  -3  14   6       79.89       80.99     28.69 o 
  -2  14   6       58.14       64.90     28.13 o 
  -1  14   6        1.47       -9.50     21.80 o 
   0  14   6      840.55      879.73     53.29 o 
   1  14   6       30.64       38.44     21.43 o 
   2  14   6       22.04        0.99     21.12 o 
  -3  -9   7      247.53      211.84     36.02 o 
  -2  -9   7        1.06        3.54     20.62 o 
  -1  -9   7      393.92      416.05     39.13 o 
   0  -9   7      165.35      200.73     35.03 o 
   1  -9   7        1.75      -16.58     16.27 o 
   2  -9   7      536.00      603.86     46.77 o 
   3  -9   7       14.33      -12.11     18.82 o 
  -5  -8   7      615.00      638.32     46.64 o 
  -4  -8   7       95.11       90.99     28.26 o 
  -3  -8   7       11.60      -15.65     17.39 o 
  -2  -8   7     1458.91     1481.35     66.20 o 
  -1  -8   7       19.47      -10.56     18.38 o 
   0  -8   7      708.55      710.74     47.57 o 
   1  -8   7     1902.56     1938.95     76.08 o 
   2  -8   7       32.07       -0.31     18.51 o 
   3  -8   7      413.61      417.72     38.44 o 
   4  -8   7       90.79       77.01     24.78 o 
   5  -8   7       16.73       -4.66     18.13 o 
   6  -8   7      210.83      297.18     41.80 o 
  -7  -7   7       14.71        3.54     13.67 o 
  -6  -7   7      525.46      516.29     28.94 o 
  -5  -7   7      333.69      382.19     27.87 o 
  -4  -7   7      437.18      510.76     40.31 o 
  -3  -7   7      666.21      651.80     44.28 o 
  -2  -7   7       77.67       70.92     21.92 o 
  -1  -7   7      395.27      417.41     35.59 o 
   0  -7   7      150.62      163.71     28.69 o 
   1  -7   7       22.87       28.38     20.00 o 
   2  -7   7      338.48      372.57     38.57 o 
   3  -7   7      347.05      345.37     38.94 o 
   4  -7   7       16.66       -2.24     17.45 o 
   5  -7   7      488.70      505.23     40.99 o 
   6  -7   7       30.59       10.62     17.39 o 
   7  -7   7        2.93       -8.94     17.33 o 
  -8  -6   7       10.88       -0.13     13.77 o 
  -7  -6   7      528.47      566.93     29.82 o 
  -6  -6   7      125.53      114.68     20.81 o 
  -5  -6   7      694.88      612.78     28.94 o 
  -4  -6   7      439.15      488.43     24.93 o 
  -3  -6   7        7.40        2.67      9.95 o 
  -2  -6   7     1536.66     1607.18     61.92 o 
  -1  -6   7     1391.64     1466.51     59.00 o 
   0  -6   7     1142.93     1147.47     51.98 o 
   1  -6   7       73.25       78.56     21.55 o 
   2  -6   7       45.94       15.15     15.22 o 
   3  -6   7      248.95      208.30     30.56 o 
   4  -6   7      453.69      493.62     38.51 o 
   5  -6   7      480.00      469.83     37.64 o 
   6  -6   7      217.41      125.08     27.82 o 
   7  -6   7      132.99      121.85     28.07 o 
   8  -6   7        2.62       -6.83     19.38 o 
  -9  -5   7       65.22       39.05     16.06 o 
  -8  -5   7      696.70      691.10     32.77 o 
  -7  -5   7        1.67      -13.97     10.41 o 
  -6  -5   7      490.55      532.33     27.13 o 
  -5  -5   7      249.87      297.45     29.75 o 
  -4  -5   7        0.30      -20.49     13.66 o 
  -3  -5   7     2029.55     2109.10     46.18 o 
  -2  -5   7      443.19      423.39     21.15 o 
  -1  -5   7      489.18      447.42     20.93 o 
   0  -5   7      870.58      923.11     28.44 o 
   1  -5   7      614.31      685.03     39.25 o 
   2  -5   7      154.87      176.13     25.03 o 
   3  -5   7      151.37      127.75     23.72 o 
   4  -5   7      386.62      328.29     29.81 o 
   5  -5   7      199.07      140.17     26.15 o 
   6  -5   7      472.16      485.67     38.63 o 
   7  -5   7      163.58      173.65     30.87 o 
   8  -5   7       24.93       -3.04     18.13 o 
   9  -5   7      161.24      153.65     33.04 o 
 -10  -4   7       29.15        4.53     20.68 o 
  -9  -4   7      316.73      400.48     30.49 o 
  -8  -4   7       38.51       20.84     13.07 o 
  -7  -4   7     1433.49     1396.65     41.79 o 
  -6  -4   7      327.53      310.41     21.39 o 
  -5  -4   7      312.55      288.56     21.59 o 
  -4  -4   7      429.96      460.17     22.59 o 
  -3  -4   7      413.86      391.56     32.95 o 
  -2  -4   7        3.37      -10.59      7.06 o 
  -1  -4   7      110.37       88.33     12.25 o 
   0  -4   7     2922.68     2983.00     50.09 o 
   1  -4   7      140.35      127.27     16.89 o 
   2  -4   7      131.12      147.37     14.41 o 
   3  -4   7      466.69      421.89     30.74 o 
   4  -4   7      175.89      186.88     25.34 o 
   5  -4   7      253.11      235.19     30.00 o 
   6  -4   7      627.48      597.52     39.13 o 
   7  -4   7      114.95       65.15     21.86 o 
   8  -4   7      666.99      755.70     48.32 o 
   9  -4   7        1.39       -0.31     19.69 o 
  10  -4   7      296.02      363.07     46.14 o 
 -10  -3   7        7.63       10.81     21.43 o 
  -9  -3   7      131.43      161.85     30.37 o 
  -8  -3   7       28.23        4.63     30.37 o 
  -7  -3   7      245.64      227.91     21.28 o 
  -6  -3   7      337.33      346.90     20.93 o 
  -5  -3   7      519.37      505.02     23.22 o 
  -4  -3   7      836.28      879.94     28.44 o 
  -3  -3   7      428.78      386.21     19.39 o 
  -2  -3   7     2359.32     2379.47     44.33 o 
  -1  -3   7     3254.07     3097.16     50.15 o 
   0  -3   7     1141.45     1292.84     31.14 o 
   1  -3   7     2432.68     2394.62     42.43 o 
   2  -3   7     2335.01     2367.28     42.07 o 
   3  -3   7      278.20      258.58     15.72 o 
   4  -3   7     4096.45     4287.81     60.86 o 
   5  -3   7       29.17       16.02     13.79 o 
   6  -3   7      226.19      246.00     30.74 o 
   7  -3   7     2835.90     2710.74     82.54 o 
   8  -3   7       70.59       83.84     23.23 o 
   9  -3   7      480.83      505.23     41.80 o 
  10  -3   7      387.86      470.76     49.62 o 
  11  -3   7        3.56       -0.87     20.12 o 
 -11  -2   7        0.05       30.74     22.73 o 
 -10  -2   7      207.50      186.50     33.04 o 
  -9  -2   7        1.80      -16.64     15.71 o 
  -8  -2   7      442.88      433.56     35.59 o 
  -7  -2   7      760.75      863.26     37.02 o 
  -6  -2   7        0.00      -10.85      8.08 o 
  -5  -2   7     4756.26     4863.28     70.01 o 
  -4  -2   7      197.61      155.48     15.18 o 
  -3  -2   7      950.14      849.38     25.99 o 
  -2  -2   7     6480.55     7015.06     80.73 o 
  -1  -2   7      434.57      435.23     18.28 o 
   0  -2   7     5853.57     6068.08     71.47 o 
   1  -2   7     1213.56     1157.05     42.57 o 
   2  -2   7      205.48      219.65     17.73 o 
   3  -2   7     3702.00     3906.42     55.41 o 
   4  -2   7      346.19      300.13     16.03 o 
   5  -2   7      816.70      767.16     25.15 o 
   6  -2   7      999.84      956.07     28.98 o 
   7  -2   7       76.85       53.66     18.88 o 
   8  -2   7        8.94       -4.53     14.28 o 
   9  -2   7      248.21      250.72     35.03 o 
  10  -2   7       18.49        3.23     20.68 o 
  11  -2   7      102.79       99.37     31.05 o 
 -11  -1   7      317.25      339.41     43.35 o 
 -10  -1   7        0.91        1.99     17.39 o 
  -9  -1   7      376.27      413.00     36.64 o 
  -8  -1   7      136.71      133.40     25.84 o 
  -7  -1   7       40.95       34.05     11.39 o 
  -6  -1   7     2002.33     1943.67     65.83 o 
  -5  -1   7        0.03       -6.88      7.26 o 
  -4  -1   7     1210.05     1094.71     28.85 o 
  -3  -1   7      631.82      643.03     32.14 o 
  -2  -1   7       46.56       21.29      7.63 o 
  -1  -1   7     2163.12     2268.25     38.25 o 
   0  -1   7      500.24      577.83     27.33 o 
   1  -1   7      324.55      311.44     14.63 o 
   2  -1   7      875.98      788.01     22.37 o 
   3  -1   7      298.12      257.79     18.54 o 
   4  -1   7       33.77        8.66      7.66 o 
   5  -1   7      197.98      209.55     16.10 o 
   6  -1   7      254.98      254.03     17.91 o 
   7  -1   7      728.52      761.73     28.79 o 
   8  -1   7      421.46      427.52     23.18 o 
   9  -1   7      188.84      138.06     27.82 o 
  10  -1   7       73.72       52.17     23.85 o 
  11  -1   7      352.43      462.13     50.06 o 
  12  -1   7        0.07      -19.31     19.56 o 
 -11   0   7        4.73        3.60     20.12 o 
 -10   0   7      693.68      711.67     47.01 o 
  -9   0   7        0.31       -7.58     13.91 o 
  -8   0   7      317.97      315.19     33.35 o 
  -7   0   7     2013.48     2026.45     66.95 o 
  -6   0   7       34.61       21.00     17.67 o 
  -5   0   7     1605.34     1517.68     34.23 o 
  -4   0   7       79.70       88.22     10.73 o 
  -3   0   7       44.88       67.81      9.36 o 
  -2   0   7     3464.26     3389.24     46.85 o 
  -1   0   7      450.37      461.85     16.04 o 
   0   0   7      131.05       87.85      9.26 o 
   1   0   7     2125.45     2210.75     35.96 o 
   2   0   7     4681.15     5081.36     60.78 o 
   3   0   7       16.41       21.77      7.35 o 
   4   0   7      647.48      728.01     22.61 o 
   5   0   7      605.81      538.78     35.77 o 
   6   0   7      527.49      492.02     21.59 o 
   7   0   7     1334.72     1288.00     45.34 o 
   8   0   7       50.49       61.29     13.55 o 
   9   0   7      631.91      635.32     40.71 o 
  10   0   7      652.63      775.92     63.16 o 
  11   0   7      221.91      230.97     37.95 o 
  12   0   7      243.80      312.70     45.96 o 
 -11   1   7     1456.29     1441.85     67.63 o 
 -10   1   7       51.74       13.60     18.38 o 
  -9   1   7      361.01      381.45     33.35 o 
  -8   1   7       68.05       47.08     18.51 o 
  -7   1   7      187.47      170.17     25.09 o 
  -6   1   7     1336.55     1353.16     50.55 o 
  -5   1   7        0.04       -4.60     10.19 o 
  -4   1   7      213.19      257.88     10.39 o 
  -3   1   7      422.25      377.07     11.58 o 
  -2   1   7      400.63      365.71     11.07 o 
  -1   1   7       80.78       83.60      8.55 o 
   0   1   7      531.35      545.00     16.02 o 
   1   1   7     3589.58     3636.73     45.77 o 
   2   1   7      503.35      545.20     17.41 o 
   3   1   7     1387.86     1401.25     42.45 o 
   4   1   7      472.28      379.75     16.82 o 
   5   1   7       35.14       12.55      7.59 o 
   6   1   7     2147.92     2099.92     72.14 o 
   7   1   7      385.52      427.35     24.38 o 
   8   1   7      811.80      776.51     29.95 o 
   9   1   7      436.41      458.38     34.62 o 
  10   1   7      209.69      191.89     22.40 o 
  11   1   7      641.89      725.21     34.65 o 
  12   1   7      240.86      185.18     24.41 o 
 -11   2   7        3.25        7.39     19.94 o 
 -10   2   7      199.39      183.40     31.61 o 
  -9   2   7      447.87      390.27     33.91 o 
  -8   2   7      147.26      124.46     22.85 o 
  -7   2   7       64.99       39.31     16.64 o 
  -6   2   7     1427.19     1352.72     48.60 o 
  -5   2   7      350.84      380.93     16.95 o 
  -4   2   7      549.93      546.12     19.14 o 
  -3   2   7     3711.83     3626.61     41.66 o 
  -2   2   7      147.57      160.07      7.79 o 
  -1   2   7     2154.14     2164.64     25.42 o 
   0   2   7     9589.57    10037.80     73.57 o 
   1   2   7       12.09        0.14      4.49 o 
   2   2   7     5882.92     5550.72     60.62 o 
   3   2   7      177.11      200.52     12.29 o 
   4   2   7      410.68      345.57     16.36 o 
   5   2   7     4785.70     5068.36     67.41 o 
   6   2   7     2116.63     1948.45     60.12 o 
   7   2   7     1677.52     1654.69     58.01 o 
   8   2   7     1137.94     1211.13     52.54 o 
   9   2   7        2.26        9.07     17.89 o 
  10   2   7     1513.25     1658.85     67.01 o 
  11   2   7       79.69       73.10     28.07 o 
  12   2   7       25.84       26.64     24.10 o 
 -11   3   7        7.04      -10.81     17.58 o 
 -10   3   7      521.31      444.43     36.77 o 
  -9   3   7     1169.48     1099.90     51.11 o 
  -8   3   7      116.83       71.17     20.56 o 
  -7   3   7     1332.40     1325.73     46.33 o 
  -6   3   7      791.92      692.22     23.62 o 
  -5   3   7     2135.74     2294.00     41.52 o 
  -4   3   7     8525.21     8784.81    107.63 o 
  -3   3   7      122.51      148.75     16.55 o 
  -2   3   7     2103.06     2106.99     36.56 o 
  -1   3   7     5650.29     5788.23     66.67 o 
   0   3   7      783.30      822.23     12.73 o 
   1   3   7    10056.73    10498.60    110.34 o 
   2   3   7        2.09        3.04      4.72 o 
   3   3   7      169.09      143.65     11.39 o 
   4   3   7     4767.25     4831.96     92.97 o 
   5   3   7     1441.53     1482.53     51.36 o 
   6   3   7     2482.24     2621.86     71.79 o 
   7   3   7     1201.82     1197.59     50.68 o 
   8   3   7       20.92       -9.69     15.84 o 
   9   3   7     2006.64     2065.89     72.17 o 
  10   3   7       40.49       17.33     21.49 o 
  11   3   7       53.75      -16.89     22.42 o 
  12   3   7       16.53      -11.74     22.11 o 
 -11   4   7      382.32      375.43     35.34 o 
 -10   4   7       97.77       75.21     22.98 o 
  -9   4   7       16.90        8.94     14.91 o 
  -8   4   7     2329.09     2320.01     47.88 o 
  -7   4   7      799.54      792.01     29.31 o 
  -6   4   7     3499.79     3649.06     57.01 o 
  -5   4   7      802.20      728.09     23.94 o 
  -4   4   7        0.24       -8.86      5.90 o 
  -3   4   7     6012.11     5924.98     70.57 o 
  -2   4   7      381.06      397.17     16.68 o 
  -1   4   7      760.29      749.33     45.12 o 
   0   4   7     5612.26     5961.28     69.27 o 
   1   4   7      724.16      676.43     12.62 o 
   2   4   7     5227.47     5431.33     67.64 o 
   3   4   7     4199.92     4187.18     83.47 o 
   4   4   7      152.90       86.95     17.45 o 
   5   4   7      413.85      445.05     30.49 o 
   6   4   7       78.70       46.39     18.07 o 
   7   4   7       52.15       52.98     19.75 o 
   8   4   7     1063.44     1039.78     50.93 o 
   9   4   7      165.06      153.22     28.76 o 
  10   4   7        0.90        0.56     20.18 o 
  11   4   7      129.23      112.47     30.80 o 
  12   4   7      235.10      309.04     44.34 o 
 -10   5   7      365.07      350.77     36.52 o 
  -9   5   7      503.57      512.76     24.57 o 
  -8   5   7       62.93       52.12     13.14 o 
  -7   5   7      712.32      723.46     26.83 o 
  -6   5   7     1983.84     1999.66     41.69 o 
  -5   5   7       53.20       51.53     13.38 o 
  -4   5   7     1071.60     1072.09     28.47 o 
  -3   5   7      225.24      220.61     12.37 o 
  -2   5   7        4.54       -4.06      5.78 o 
  -1   5   7     1271.85     1291.42     29.09 o 
   0   5   7      499.60      552.93     42.60 o 
   1   5   7        3.71       -1.18      5.66 o 
   2   5   7      626.40      730.66     61.76 o 
   3   5   7     1944.41     2029.98     40.25 o 
   4   5   7     4233.84     4516.46     93.16 o 
   5   5   7        2.73      -19.07     13.10 o 
   6   5   7      876.02      866.44     43.91 o 
   7   5   7       12.61       11.61     16.77 o 
   8   5   7      907.91      879.73     48.01 o 
   9   5   7       48.92       20.06     20.12 o 
  10   5   7      411.83      440.33     40.43 o 
  11   5   7      847.81      783.03     54.22 o 
  12   5   7       20.23       20.49     27.51 o 
 -10   6   7      779.51      759.31     46.89 o 
  -9   6   7      106.89       95.36     25.53 o 
  -8   6   7     1236.81     1288.33     36.92 o 
  -7   6   7      330.45      330.03     19.79 o 
  -6   6   7       24.18        9.88      9.30 o 
  -5   6   7      671.40      616.90     23.31 o 
  -4   6   7      261.78      226.26     28.85 o 
  -3   6   7     6852.92     6961.97     90.12 o 
  -2   6   7      630.07      604.81     21.13 o 
  -1   6   7     1400.49     1313.75     30.04 o 
   0   6   7     1345.71     1405.52     42.79 o 
   1   6   7        4.07        4.89      6.65 o 
   2   6   7     1527.89     1685.97     36.00 o 
   3   6   7      708.57      660.12     23.80 o 
   4   6   7     2372.14     2374.12     66.45 o 
   5   6   7      263.00      298.36     31.55 o 
   6   6   7      621.68      534.61     36.70 o 
   7   6   7     2558.89     2453.24     77.01 o 
   8   6   7       59.44       76.14     24.03 o 
   9   6   7      641.97      648.82     45.59 o 
  10   6   7      579.01      544.23     44.53 o 
  11   6   7        7.46      -22.98     20.68 o 
  12   6   7      364.63      483.56     52.67 o 
 -11   7   7      438.21      545.17     43.10 o 
 -10   7   7      180.32      204.95     34.34 o 
  -9   7   7     1058.93     1043.50     53.60 o 
  -8   7   7       88.30       86.45     25.28 o 
  -7   7   7       38.87       35.07     11.89 o 
  -6   7   7      237.57      250.16     19.56 o 
  -5   7   7      722.34      698.92     42.17 o 
  -4   7   7        7.83        8.68      9.28 o 
  -3   7   7       93.51       70.74     14.13 o 
  -2   7   7     1533.67     1673.79     52.45 o 
  -1   7   7      702.70      769.98     23.81 o 
   0   7   7       15.91        6.60      7.06 o 
   1   7   7     2375.78     2207.44     28.50 o 
   2   7   7       55.87       78.64     15.10 o 
   3   7   7     1528.64     1264.59     33.26 o 
   4   7   7      160.43      148.41     16.12 o 
   5   7   7      717.27      738.87     41.67 o 
   6   7   7     2895.05     2925.93     82.79 o 
   7   7   7       17.72       -2.17     18.69 o 
   8   7   7      715.19      680.37     44.78 o 
   9   7   7      279.75      316.86     39.25 o 
  10   7   7      217.62      206.25     36.77 o 
  11   7   7      252.73      333.69     44.47 o 
 -10   8   7        7.32        0.68     19.38 o 
  -9   8   7      398.73      382.63     43.10 o 
  -8   8   7      121.56      107.94     27.20 o 
  -7   8   7      109.17      174.77     29.07 o 
  -6   8   7        5.29       -5.59     14.66 o 
  -5   8   7        2.05       -5.53     14.35 o 
  -4   8   7     2008.10     2042.69     41.56 o 
  -3   8   7       10.66       -3.17      7.55 o 
  -2   8   7       59.12       34.85      9.03 o 
  -1   8   7     2014.36     1999.25     39.48 o 
   0   8   7       20.03        0.20      7.46 o 
   1   8   7      951.39      948.40     19.75 o 
   2   8   7     3837.03     3860.07     44.19 o 
   3   8   7      682.63      658.84     21.85 o 
   4   8   7     2033.71     2052.21     45.51 o 
   5   8   7     1514.65     1534.95     59.53 o 
   6   8   7       51.30       32.42     19.63 o 
   7   8   7     1037.42     1026.24     52.60 o 
   8   8   7      256.49      274.07     38.13 o 
   9   8   7      367.96      442.13     46.14 o 
  10   8   7      484.87      499.64     46.64 o 
  11   8   7       23.51        4.29     25.65 o 
 -10   9   7      130.94      218.55     38.75 o 
  -9   9   7       37.64       17.20     22.30 o 
  -8   9   7        8.33       37.88     21.92 o 
  -7   9   7     1573.98     1710.71     70.37 o 
  -6   9   7       97.54       89.74     25.28 o 
  -5   9   7      317.11      362.20     32.67 o 
  -4   9   7     2363.17     2407.47     77.57 o 
  -3   9   7      969.52      891.78     46.70 o 
  -2   9   7     1059.71      889.48     27.16 o 
  -1   9   7       55.00       77.36     12.15 o 
   0   9   7       65.38       44.35     10.43 o 
   1   9   7     2765.15     2914.83    126.66 o 
   2   9   7      241.96      237.70     18.67 o 
   3   9   7     1717.77     1738.85     45.61 o 
   4   9   7      654.16      586.61     26.50 o 
   5   9   7       11.16        4.54     10.44 o 
   6   9   7     1204.01     1169.83     54.78 o 
   7   9   7       61.05       49.00     24.66 o 
   8   9   7       44.27       36.83     23.85 o 
   9   9   7      367.51      399.65     47.26 o 
  10   9   7      122.42      129.43     33.66 o 
  -9  10   7       65.01       23.10     23.41 o 
  -8  10   7      336.57      424.80     46.21 o 
  -7  10   7       23.37       38.57     23.85 o 
  -6  10   7     1133.84     1111.32     57.57 o 
  -5  10   7        1.69      -14.04     16.21 o 
  -4  10   7       98.64       73.84     22.67 o 
  -3  10   7      689.20      700.43     43.66 o 
  -2  10   7       55.78       57.70     20.12 o 
  -1  10   7     5293.14     5219.88    115.70 o 
   0  10   7      297.31      332.67     19.84 o 
   1  10   7       95.93       58.03     11.95 o 
   2  10   7      334.66      338.75     26.61 o 
   3  10   7       31.42       28.29     11.95 o 
   4  10   7      290.14      264.69     15.66 o 
   5  10   7      856.97      799.59     24.35 o 
   6  10   7       45.46       10.99     19.19 o 
   7  10   7       69.85       74.78     24.84 o 
   8  10   7        0.34       10.31     22.79 o 
   9  10   7      352.46      382.26     46.27 o 
  10  10   7        6.21      -29.94     25.03 o 
  -8  11   7       13.65       -2.61     20.68 o 
  -7  11   7      786.45      890.91     56.64 o 
  -6  11   7        4.48       14.72     19.44 o 
  -5  11   7       18.62        6.09     18.20 o 
  -4  11   7      304.09      418.72     44.10 o 
  -3  11   7      230.84      222.77     32.54 o 
  -2  11   7       65.17       55.09     21.30 o 
  -1  11   7       25.57        4.72     17.20 o 
   0  11   7        1.47       -0.12     15.40 o 
   1  11   7      337.21      317.30     30.87 o 
   2  11   7       57.45       60.80     13.07 o 
   3  11   7       88.89       69.82     14.53 o 
   4  11   7      123.20      148.53     18.28 o 
   5  11   7      843.69      840.13     33.35 o 
   6  11   7        5.44      -14.67      9.78 o 
   7  11   7       83.68       69.56     24.66 o 
   8  11   7      231.35      231.10     38.75 o 
   9  11   7        4.27       -1.30     23.10 o 
  -7  12   7       44.15       14.53     22.85 o 
  -6  12   7       11.26       -6.27     19.81 o 
  -5  12   7       60.45       38.20     23.41 o 
  -4  12   7       89.90      108.62     27.64 o 
  -3  12   7        0.38      -15.71     17.08 o 
  -2  12   7      331.13      392.70     41.24 o 
  -1  12   7       29.30       25.34     21.55 o 
   0  12   7      243.81      192.40     30.56 o 
   1  12   7     1183.50     1208.64     56.39 o 
   2  12   7        4.52      -21.15     14.10 o 
   3  12   7        9.13      -18.13     15.40 o 
   4  12   7      699.58      786.63     46.52 o 
   5  12   7       94.73       81.77     18.42 o 
   6  12   7      247.33      143.59     30.12 o 
   7  12   7      137.94      130.24     32.48 o 
   8  12   7       15.75       -1.68     21.80 o 
  -6  13   7        3.23        6.58     20.99 o 
  -5  13   7      368.63      420.89     48.13 o 
  -4  13   7       11.63       -3.54     19.13 o 
  -3  13   7      161.82      138.62     30.56 o 
  -2  13   7       82.98       64.71     25.40 o 
  -1  13   7        1.35       -8.38     18.88 o 
   0  13   7     1132.13     1222.18     60.86 o 
   1  13   7        2.27        7.02     19.63 o 
   2  13   7      113.59      138.37     27.76 o 
   3  13   7      270.32      224.26     34.53 o 
   4  13   7       17.74       21.80     19.75 o 
  -3  14   7        0.34       -8.07     21.92 o 
  -2  14   7        6.53       12.36     21.74 o 
  -1  14   7      577.01      578.39     46.14 o 
   0  14   7        2.04       -4.10     20.68 o 
   1  14   7      489.39      523.49     42.48 o 
   2  14   7      284.27      278.73     37.95 o 
   3  14   7        0.29       -1.68     19.31 o 
  -4  -8   8       11.03        8.76     20.12 o 
  -3  -8   8        6.00       10.62     20.62 o 
  -2  -8   8      308.61      356.55     42.85 o 
  -1  -8   8      422.34      399.03     38.13 o 
   0  -8   8      122.26       89.25     27.51 o 
   1  -8   8        0.31      -16.77     16.89 o 
   2  -8   8      609.31      604.73     46.52 o 
   3  -8   8       19.76       38.13     22.05 o 
   4  -8   8      155.73      135.64     30.25 o 
  -6  -7   8        0.35       -5.32     29.25 o 
  -5  -7   8      302.51      338.10     39.75 o 
  -4  -7   8       10.70       -8.76     16.95 o 
  -3  -7   8        2.42       -2.55     16.89 o 
  -2  -7   8      480.32      550.44     41.86 o 
  -1  -7   8       47.10       26.15     21.92 o 
   0  -7   8      177.00      157.07     29.62 o 
   1  -7   8      549.42      571.19     41.86 o 
   2  -7   8        0.31      -14.84     17.02 o 
   3  -7   8      316.18      406.05     36.77 o 
   4  -7   8      179.24      140.98     28.69 o 
   5  -7   8       16.53       16.58     19.44 o 
   6  -7   8      267.80      182.53     33.66 o 
  -7  -6   8       55.06       55.96     16.18 o 
  -6  -6   8      285.66      272.63     25.40 o 
  -5  -6   8      264.43      318.03     25.94 o 
  -4  -6   8        1.44        6.77     10.73 o 
  -3  -6   8     1651.86     1826.15     46.39 o 
  -2  -6   8        1.70       24.47     18.69 o 
  -1  -6   8       19.77       19.63     17.14 o 
   0  -6   8      832.19      856.07     47.32 o 
   1  -6   8        1.71      -10.99     14.16 o 
   2  -6   8      337.63      362.08     38.20 o 
   3  -6   8      530.13      484.98     37.88 o 
   4  -6   8       11.21       -0.87     16.15 o 
   5  -6   8      569.58      519.45     40.43 o 
   6  -6   8       39.96       23.04     19.87 o 
   7  -6   8       48.83       58.69     25.21 o 
  -8  -5   8        6.21       -2.82     11.34 o 
  -7  -5   8      623.33      652.94     32.14 o 
  -6  -5   8       33.75       24.37     13.21 o 
  -5  -5   8      103.87       99.35     16.71 o 
  -4  -5   8      592.20      666.96     28.67 o 
  -3  -5   8       12.77       10.56     10.91 o 
  -2  -5   8     1038.46     1011.03     32.24 o 
  -1  -5   8      958.91      984.74     31.42 o 
   0  -5   8      211.01      218.86     28.44 o 
   1  -5   8      246.21      247.00     31.05 o 
   2  -5   8        2.15      -15.40     12.05 o 
   3  -5   8      143.30       84.40     22.54 o 
   4  -5   8      256.67      272.83     34.16 o 
   5  -5   8      262.36      247.80     32.30 o 
   6  -5   8      503.16      474.74     38.69 o 
   7  -5   8       25.36       -3.35     17.76 o 
   8  -5   8        1.51      -12.55     19.69 o 
   9  -5   8      165.06      105.70     30.18 o 
  -9  -4   8       42.50       14.17     14.83 o 
  -8  -4   8      938.19      972.44     38.10 o 
  -7  -4   8       30.50        6.70     11.36 o 
  -6  -4   8      845.70      824.98     35.43 o 
  -5  -4   8      848.60      809.53     30.69 o 
  -4  -4   8       32.14       21.40     10.76 o 
  -3  -4   8      961.83      997.55     32.14 o 
  -2  -4   8      530.96      533.52     23.45 o 
  -1  -4   8      476.39      485.36     22.24 o 
   0  -4   8     1695.86     1645.20     38.49 o 
   1  -4   8      248.97      255.59     16.49 o 
   2  -4   8       84.95       65.89     17.58 o 
   3  -4   8       31.47        9.25     13.85 o 
   4  -4   8       69.05       81.36     20.56 o 
   5  -4   8       13.82       -5.90     15.59 o 
   6  -4   8      355.05      397.42     34.16 o 
   7  -4   8      358.55      286.31     36.27 o 
   8  -4   8       54.01       41.74     21.67 o 
   9  -4   8      133.78      115.64     29.50 o 
  -9  -3   8      149.15      161.41     31.61 o 
  -8  -3   8        9.92        5.15     11.90 o 
  -7  -3   8      349.25      365.96     23.65 o 
  -6  -3   8      301.97      304.11     23.24 o 
  -5  -3   8      526.91      517.96     24.53 o 
  -4  -3   8       20.29        9.95      8.88 o 
  -3  -3   8       35.16       18.01     12.14 o 
  -2  -3   8      675.90      723.68     63.69 o 
  -1  -3   8      201.99      175.91     16.00 o 
   0  -3   8     1966.57     1964.80     40.48 o 
   1  -3   8       68.02       67.69     11.23 o 
   2  -3   8      227.66      233.17     16.40 o 
   3  -3   8      703.65      729.98     24.76 o 
   4  -3   8       83.56       43.47     16.40 o 
   5  -3   8      325.69      271.34     30.87 o 
   6  -3   8      766.09      666.83     41.30 o 
   7  -3   8        1.08       -5.15     14.72 o 
   8  -3   8      920.66      962.89     53.41 o 
   9  -3   8      128.60      130.55     30.18 o 
  10  -3   8      340.92      323.45     42.54 o 
 -10  -2   8        5.80       -9.01     19.50 o 
  -9  -2   8      421.60      458.53     40.68 o 
  -8  -2   8      101.54       89.93     17.61 o 
  -7  -2   8       13.89       14.43     10.96 o 
  -6  -2   8      588.22      556.90     25.02 o 
  -5  -2   8     1323.92     1329.36     35.96 o 
  -4  -2   8     1673.72     1608.88     44.96 o 
  -3  -2   8      195.52      184.04     15.78 o 
  -2  -2   8      375.42      353.99     24.69 o 
  -1  -2   8     2141.21     2114.04     40.89 o 
   0  -2   8      152.74      119.42     30.53 o 
   1  -2   8     1634.71     1713.65     36.33 o 
   2  -2   8     2774.97     2915.90     48.55 o 
   3  -2   8       98.51       91.53     12.25 o 
   4  -2   8     2045.70     1928.14     60.27 o 
   5  -2   8       83.20       96.35     23.69 o 
   6  -2   8      192.40      151.33     26.49 o 
   7  -2   8     1442.17     1543.33     61.36 o 
   8  -2   8        8.92       -7.39     14.47 o 
   9  -2   8      479.70      502.31     40.99 o 
  10  -2   8      447.78      450.76     41.18 o 
  11  -2   8      101.70       83.28     29.25 o 
 -10  -1   8      287.92      283.20     37.64 o 
  -9  -1   8       69.35       41.74     21.24 o 
  -8  -1   8       97.20      110.18     24.22 o 
  -7  -1   8      596.35      586.07     34.69 o 
  -6  -1   8       21.66       14.77      9.67 o 
  -5  -1   8     2295.95     2253.55     45.45 o 
  -4  -1   8       75.36       44.35     10.30 o 
  -3  -1   8     1207.46     1275.44     31.47 o 
  -2  -1   8     1079.66      922.13     45.96 o 
  -1  -1   8       23.63       12.04      7.18 o 
   0  -1   8      751.77      694.13     22.11 o 
   1  -1   8      806.17      822.99     23.80 o 
   2  -1   8       70.58       70.09     13.26 o 
   3  -1   8     4306.16     4343.80     60.66 o 
   4  -1   8      282.67      249.21     15.74 o 
   5  -1   8      390.08      352.43     28.32 o 
   6  -1   8     1111.79     1028.29     31.17 o 
   7  -1   8        7.64       -0.09      9.22 o 
   8  -1   8        4.25       -6.19      9.17 o 
   9  -1   8       66.86       53.16     22.54 o 
  10  -1   8        2.88      -18.32     15.77 o 
  11  -1   8      168.22      219.17     38.82 o 
 -10   0   8       47.75       13.97     21.36 o 
  -9   0   8       47.25       37.45     20.37 o 
  -8   0   8       90.96      115.02     24.35 o 
  -7   0   8        7.41       -2.24     15.03 o 
  -6   0   8     2256.70     2305.98     46.61 o 
  -5   0   8       56.40       35.47      9.95 o 
  -4   0   8     1600.84     1541.37     34.08 o 
  -3   0   8     1505.63     1501.75     32.33 o 
  -2   0   8        0.33       -8.80      5.87 o 
  -1   0   8     7148.56     7500.10     80.21 o 
   0   0   8     1390.02     1383.40     29.20 o 
   1   0   8        9.80       22.79      7.50 o 
   2   0   8      907.19      828.40     23.45 o 
   3   0   8       36.45       23.55      7.86 o 
   4   0   8      558.44      585.45     37.73 o 
   5   0   8     1231.81     1149.16     31.05 o 
   6   0   8      194.94      193.66     34.59 o 
   7   0   8      275.64      300.38     21.92 o 
   8   0   8      630.25      622.73     28.38 o 
   9   0   8        0.08      -15.41     11.06 o 
  10   0   8        0.66       -7.04     12.28 o 
  11   0   8      534.86      601.87     48.26 o 
 -11   1   8      146.17       98.07     28.88 o 
 -10   1   8     1404.80     1470.48     67.01 o 
  -9   1   8       22.94       23.29     17.58 o 
  -8   1   8      283.69      209.79     29.87 o 
  -7   1   8     1382.53     1476.63     58.19 o 
  -6   1   8        5.97        8.82     13.35 o 
  -5   1   8     1170.30     1150.95     36.77 o 
  -4   1   8     1049.36     1031.75     26.41 o 
  -3   1   8        0.07       -2.13      4.78 o 
  -2   1   8     3407.85     3535.34    105.39 o 
  -1   1   8        0.39        0.99      5.27 o 
   0   1   8      585.56      604.73     18.19 o 
   1   1   8     2167.17     2219.94     36.32 o 
   2   1   8     1368.84     1202.59     27.09 o 
   3   1   8      706.86      606.04     21.74 o 
   4   1   8      753.32      727.40     23.32 o 
   5   1   8      487.24      455.92     20.37 o 
   6   1   8       60.75       76.16     13.28 o 
   7   1   8      745.37      759.53     28.69 o 
   8   1   8        9.08       24.78     12.60 o 
   9   1   8       40.60       41.01     21.77 o 
  10   1   8      157.25      212.56     23.14 o 
  11   1   8        2.78        0.94     14.07 o 
  12   1   8       52.84       41.98     26.46 o 
 -11   2   8      483.03      588.39     45.96 o 
 -10   2   8       22.06        5.71     18.07 o 
  -9   2   8      185.48      128.12     26.08 o 
  -8   2   8      122.98      133.03     24.35 o 
  -7   2   8      526.48      486.60     34.59 o 
  -6   2   8      523.24      513.06     33.48 o 
  -5   2   8        7.79       -5.88      6.69 o 
  -4   2   8      272.22      270.55     15.83 o 
  -3   2   8     3908.41     3847.44     40.48 o 
  -2   2   8     1377.53     1243.37     20.37 o 
  -1   2   8        1.92        0.54      4.18 o 
   0   2   8     1250.88     1386.15     24.87 o 
   1   2   8      314.19      291.58     21.05 o 
   2   2   8     1345.73     1437.25     28.51 o 
   3   2   8        2.67       -3.58      6.71 o 
   4   2   8      157.15      136.00     19.31 o 
   5   2   8      628.97      630.90     43.38 o 
   6   2   8     1945.04     1978.68     42.96 o 
   7   2   8       26.33       28.56     11.50 o 
   8   2   8      229.94      221.35     20.98 o 
   9   2   8      480.89      506.71     27.26 o 
  10   2   8      101.07      103.27     19.02 o 
  11   2   8      462.98      473.86     29.66 o 
  12   2   8      275.97      271.95     37.20 o 
 -11   3   8       40.36       38.51     21.74 o 
 -10   3   8       31.28        7.70     18.07 o 
  -9   3   8        0.39      -10.43     15.09 o 
  -8   3   8      758.81      727.76     41.36 o 
  -7   3   8       20.47        9.07     13.60 o 
  -6   3   8      390.33      336.79     20.22 o 
  -5   3   8     1248.29     1250.55     31.28 o 
  -4   3   8     2186.98     2281.32     41.67 o 
  -3   3   8     5057.91     5275.72    116.76 o 
  -2   3   8      158.36      130.86     18.82 o 
  -1   3   8      148.55      111.19      6.21 o 
   0   3   8     6316.39     6476.73     53.18 o 
   1   3   8      103.08      164.39     19.44 o 
   2   3   8     3467.29     3773.71     71.67 o 
   3   3   8        3.59        0.23      5.63 o 
   4   3   8        2.59        0.30      9.19 o 
   5   3   8     3453.72     3337.22     53.83 o 
   6   3   8      868.23     1002.95     46.02 o 
   7   3   8     1426.28     1418.75     56.27 o 
   8   3   8     1649.32     1847.46     66.89 o 
   9   3   8        9.74      -11.43     16.33 o 
  10   3   8     1172.72     1241.25     59.75 o 
  11   3   8      177.34      249.42     37.20 o 
  12   3   8       86.25      119.31     33.97 o 
 -11   4   8        0.44       -9.25     18.26 o 
 -10   4   8      115.68       97.32     24.66 o 
  -9   4   8      122.30       84.03     22.79 o 
  -8   4   8       40.50       38.01     16.95 o 
  -7   4   8     1411.33     1306.88     79.87 o 
  -6   4   8      122.91      110.96     13.76 o 
  -5   4   8      728.77      760.09     25.54 o 
  -4   4   8      369.68      309.75     21.15 o 
  -3   4   8      385.51      400.76     18.10 o 
  -2   4   8     1207.93     1142.65     28.37 o 
  -1   4   8      898.63      804.75     23.88 o 
   0   4   8        0.33       -4.03      6.53 o 
   1   4   8     6438.49     6865.09    100.31 o 
   2   4   8      690.27      620.45     17.04 o 
   3   4   8      509.85      453.67     16.69 o 
   4   4   8     1701.58     1677.98     54.53 o 
   5   4   8     1035.71     1037.67     45.34 o 
   6   4   8     2362.85     2310.46     70.86 o 
   7   4   8      703.39      728.38     42.98 o 
   8   4   8       20.02      -11.30     16.27 o 
   9   4   8     1737.41     1882.93     71.24 o 
  10   4   8        0.15      -20.43     18.26 o 
  11   4   8       24.79       20.62     23.79 o 
  12   4   8       24.07       -2.92     24.35 o 
 -11   5   8      330.08      263.95     36.27 o 
 -10   5   8       92.22       74.15     24.35 o 
  -9   5   8       13.13       -6.96     15.28 o 
  -8   5   8     1542.07     1538.64     40.32 o 
  -7   5   8       83.01       64.60     15.34 o 
  -6   5   8       57.15       45.25     11.74 o 
  -5   5   8     2491.15     2426.56     46.44 o 
  -4   5   8        0.20       -6.28      6.88 o 
  -3   5   8      968.38      939.17     27.01 o 
  -2   5   8     1379.07     1441.76     32.83 o 
  -1   5   8      645.00      696.86     25.06 o 
   0   5   8     3224.49     2962.82     48.26 o 
   1   5   8       91.25       49.18      9.60 o 
   2   5   8      133.82      147.97     27.42 o 
   3   5   8     1264.53     1163.74     45.03 o 
   4   5   8      366.17      340.59     28.20 o 
   5   5   8     1393.88     1410.98     53.72 o 
   6   5   8      136.45      120.36     23.29 o 
   7   5   8      443.50      422.75     35.15 o 
   8   5   8       96.76       91.54     25.34 o 
   9   5   8      146.26      155.70     30.56 o 
  10   5   8        5.13      -22.42     19.13 o 
  11   5   8       56.54       57.82     28.94 o 
  12   5   8       60.01       62.48     30.06 o 
  -9   6   8      437.29      367.32     23.30 o 
  -8   6   8      118.32      114.91     25.00 o 
  -7   6   8      107.47       88.73     39.65 o 
  -6   6   8      121.95      123.67     15.28 o 
  -5   6   8       34.94       29.65     10.40 o 
  -4   6   8     1855.29     1941.95     40.88 o 
  -3   6   8       80.42       73.79     19.07 o 
  -2   6   8      193.50      185.32     15.18 o 
  -1   6   8      507.92      455.55     19.67 o 
   0   6   8      219.96      207.85     14.78 o 
   1   6   8      100.85       84.18     11.59 o 
   2   6   8      699.87      551.24     35.87 o 
   3   6   8      227.29      191.93     16.67 o 
   4   6   8     1779.64     1746.98     58.26 o 
   5   6   8       82.15       94.40     22.05 o 
   6   6   8      366.73      388.41     33.97 o 
   7   6   8       69.90       36.83     21.18 o 
   8   6   8      178.15      157.38     28.94 o 
   9   6   8       43.98       13.17     21.92 o 
  10   6   8      214.72      201.10     36.27 o 
  11   6   8      410.13      489.89     52.54 o 
 -10   7   8     1034.93      971.58     54.47 o 
  -9   7   8       53.73       59.25     24.90 o 
  -8   7   8     1176.26     1160.45     54.47 o 
  -7   7   8        8.02        4.62     10.06 o 
  -6   7   8        5.21      -12.25      8.17 o 
  -5   7   8     1597.14     1631.42     65.65 o 
  -4   7   8      231.01      220.47     27.82 o 
  -3   7   8        6.06        0.95      7.51 o 
  -2   7   8      645.60      536.49     21.87 o 
  -1   7   8     1984.74     1969.21     40.16 o 
   0   7   8      323.49      248.43     15.68 o 
   1   7   8      108.04       97.26     13.48 o 
   2   7   8     2102.77     2080.80     45.06 o 
   3   7   8      748.30      801.32     28.04 o 
   4   7   8     1261.33     1332.12     36.97 o 
   5   7   8       16.61       11.30     14.72 o 
   6   7   8        6.73       -7.45     16.58 o 
   7   7   8      546.13      478.84     38.57 o 
   8   7   8      130.48      114.46     27.76 o 
   9   7   8      204.98      200.23     34.72 o 
  10   7   8      115.02       97.75     29.38 o 
  11   7   8        0.16       -7.51     22.42 o 
 -10   8   8        0.41       -6.71     20.00 o 
  -9   8   8      215.49      226.38     35.52 o 
  -8   8   8       33.73       10.93     19.94 o 
  -7   8   8      433.65      389.09     34.10 o 
  -6   8   8        7.36       -1.61     16.64 o 
  -5   8   8      185.56      190.90     27.58 o 
  -4   8   8       77.58       81.17     13.75 o 
  -3   8   8        6.92        2.42     10.06 o 
  -2   8   8      128.89      117.93     13.99 o 
  -1   8   8      367.75      329.95     18.09 o 
   0   8   8      176.83      206.21     17.10 o 
   1   8   8     2295.59     2256.77     44.67 o 
   2   8   8      283.39      244.65     32.26 o 
   3   8   8      808.60      776.12     28.33 o 
   4   8   8       49.73       26.27     11.46 o 
   5   8   8       19.23       12.92     17.51 o 
   6   8   8      883.45      834.89     47.26 o 
   7   8   8      305.55      220.29     34.84 o 
   8   8   8      882.05      918.73     54.16 o 
   9   8   8      442.40      462.32     42.48 o 
  10   8   8       59.69       55.65     27.20 o 
  11   8   8      181.85      208.43     41.18 o 
  -9   9   8      116.08      176.32     35.46 o 
  -8   9   8       64.43       27.76     22.42 o 
  -7   9   8       90.52       63.72     23.17 o 
  -6   9   8      677.73      701.36     46.14 o 
  -5   9   8        0.35        0.81     16.27 o 
  -4   9   8      227.24      232.46     31.24 o 
  -3   9   8     3364.19     3676.08     59.67 o 
  -2   9   8      196.16      164.86     16.80 o 
  -1   9   8     2063.02     2218.05     44.56 o 
   0   9   8     1435.72     1329.25     34.76 o 
   1   9   8      583.09      680.88     25.83 o 
   2   9   8     2976.42     2809.46     52.92 o 
   3   9   8       10.78        5.86      9.41 o 
   4   9   8      391.77      345.29     21.49 o 
   5   9   8     1361.67     1254.69     44.37 o 
   6   9   8       70.10       54.09     22.98 o 
   7   9   8      851.29      938.30     53.72 o 
   8   9   8      105.56      111.42     31.36 o 
   9   9   8       22.65       -8.32     22.73 o 
  10   9   8      472.69      440.14     49.31 o 
  -9  10   8        5.19        2.67     21.55 o 
  -8  10   8      162.41      169.55     32.48 o 
  -7  10   8      806.49      764.21     50.18 o 
  -6  10   8       44.44       29.13     21.67 o 
  -5  10   8     1340.27     1295.16     61.55 o 
  -4  10   8      245.18      266.56     34.66 o 
  -3  10   8        8.15       -3.42     13.79 o 
  -2  10   8     1429.08     1648.97     64.47 o 
  -1  10   8      679.09      698.26     26.55 o 
   0  10   8     1253.05     1475.96     67.42 o 
   1  10   8     1259.77     1115.89     33.54 o 
   2  10   8       23.88        7.20     10.75 o 
   3  10   8      380.20      332.33     21.03 o 
   4  10   8      737.00      713.18     29.44 o 
   5  10   8        1.11       -3.86     10.45 o 
   6  10   8      370.06      444.31     39.38 o 
   7  10   8        0.37      -24.90     17.20 o 
   8  10   8       66.68       64.28     27.14 o 
   9  10   8      385.22      416.61     49.37 o 
  -8  11   8      436.63      442.94     43.29 o 
  -7  11   8       21.05       -5.59     19.13 o 
  -6  11   8      416.41      409.03     39.87 o 
  -5  11   8      486.33      485.48     42.23 o 
  -4  11   8       93.37       99.43     25.84 o 
  -3  11   8      629.37      620.38     43.35 o 
  -2  11   8        2.44      -13.10     14.47 o 
  -1  11   8      400.45      362.39     33.54 o 
   0  11   8      100.05      100.92     26.08 o 
   1  11   8      140.00      117.23     16.40 o 
   2  11   8        9.34       11.10     11.86 o 
   3  11   8        6.02        0.05     10.39 o 
   4  11   8       23.96        3.80     11.61 o 
   5  11   8      205.59      154.06     29.10 o 
   6  11   8      142.40      107.26     26.27 o 
   7  11   8       14.36       -5.84     21.05 o 
   8  11   8        0.96       13.66     25.09 o 
   9  11   8       75.62       43.60     27.26 o 
  -7  12   8      371.05      397.11     46.89 o 
  -6  12   8        0.11       -9.01     20.99 o 
  -5  12   8      154.99      122.78     30.62 o 
  -4  12   8      108.20       88.87     27.26 o 
  -3  12   8      146.71      111.48     28.20 o 
  -2  12   8      967.97      961.15     54.72 o 
  -1  12   8       58.31       45.77     21.30 o 
   0  12   8        0.90       -0.43     16.71 o 
   1  12   8      123.58      132.16     27.33 o 
   2  12   8       19.16       -2.17     18.63 o 
   3  12   8      236.39      237.68     34.72 o 
   4  12   8      160.98      157.41     20.33 o 
   5  12   8      239.87      238.72     24.94 o 
   6  12   8       25.83        7.38     14.96 o 
   7  12   8        5.07       -2.79     23.54 o 
   8  12   8       92.95      115.95     33.48 o 
  -5  13   8      131.73      137.94     32.85 o 
  -4  13   8       56.51       33.79     23.72 o 
  -3  13   8       26.72       15.09     21.05 o 
  -2  13   8       11.11        9.50     21.30 o 
  -1  13   8       35.08       41.11     22.42 o 
   0  13   8       49.22       51.30     22.42 o 
   1  13   8      471.64      479.77     40.43 o 
   2  13   8       61.80       60.86     22.92 o 
   3  13   8       41.38       28.76     21.80 o 
   4  13   8      290.40      280.90     37.51 o 
   5  13   8       16.77        0.87     19.38 o 
  -3  14   8      280.90      424.12     48.44 o 
  -2  14   8      113.38      141.79     33.23 o 
  -1  14   8        9.57        4.04     20.18 o 
   0  14   8      735.06      678.51     49.68 o 
   1  14   8        3.99      -26.52     21.86 o 
   2  14   8       40.26       31.43     25.59 o 
   3  14   8      128.24       80.92     29.00 o 
   4  14   8       40.67       38.26     24.84 o 
  -4  -7   9       36.58       30.87     21.61 o 
  -3  -7   9       59.48       48.44     22.48 o 
  -2  -7   9      117.39      119.06     28.26 o 
  -1  -7   9       21.19       10.31     18.63 o 
   0  -7   9      171.44      133.90     29.13 o 
   1  -7   9       16.22       12.36     19.50 o 
   2  -7   9      400.13      500.64     42.73 o 
   3  -7   9        8.92       -2.55     20.00 o 
   4  -7   9       28.49       33.29     23.10 o 
  -6  -6   9       26.49       16.85     14.45 o 
  -5  -6   9       85.74       70.42     16.35 o 
  -4  -6   9       69.97       92.73     18.63 o 
  -3  -6   9      216.01      162.03     28.88 o 
  -2  -6   9      247.47      307.36     36.33 o 
  -1  -6   9       57.69       13.60     18.45 o 
   0  -6   9       32.03        9.19     17.70 o 
   1  -6   9      303.65      290.16     35.28 o 
   2  -6   9        7.84      -14.47     15.09 o 
   3  -6   9      608.35      640.50     45.46 o 
   4  -6   9      216.30      202.90     32.48 o 
   5  -6   9       34.82       34.90     20.37 o 
   6  -6   9      499.69      452.57     40.80 o 
  -7  -5   9       39.86       23.21     14.85 o 
  -6  -5   9      257.65      332.80     79.81 o 
  -5  -5   9      266.85      241.40     22.42 o 
  -4  -5   9      141.38      113.58     18.27 o 
  -3  -5   9      741.69      772.42     30.96 o 
  -2  -5   9        1.24       -7.82      9.92 o 
  -1  -5   9       57.30       13.85     15.71 o 
   0  -5   9      480.78      496.78     36.08 o 
   1  -5   9       36.25       17.39     17.45 o 
   2  -5   9      278.61      348.48     32.54 o 
   3  -5   9      305.79      360.40     38.38 o 
   4  -5   9        6.66       -5.15     17.82 o 
   5  -5   9      947.68      933.76     52.17 o 
   6  -5   9       55.65       57.70     22.61 o 
   7  -5   9      123.19      114.59     28.51 o 
  -8  -4   9        0.23       -0.90     13.68 o 
  -7  -4   9      727.22      821.24     34.67 o 
  -6  -4   9        1.22        1.58     11.85 o 
  -5  -4   9       30.26        9.68     15.09 o 
  -4  -4   9      497.72      502.82     25.40 o 
  -3  -4   9       14.94       -8.32      9.83 o 
  -2  -4   9      156.68      178.91     18.05 o 
  -1  -4   9      381.44      385.77     47.57 o 
   0  -4   9       10.14       19.63     10.21 o 
   1  -4   9      501.76      548.21     35.84 o 
   2  -4   9      391.66      334.25     29.31 o 
   3  -4   9      344.04      389.78     32.11 o 
   4  -4   9      197.82      196.07     28.63 o 
   5  -4   9      188.26      187.81     28.76 o 
   6  -4   9      815.79      713.78     45.65 o 
   7  -4   9        3.00      -22.85     16.83 o 
   8  -4   9        6.09       -8.63     18.38 o 
  -9  -3   9        2.71       14.41     21.92 o 
  -8  -3   9      565.70      617.05     33.23 o 
  -7  -3   9        1.56       -7.04     11.52 o 
  -6  -3   9       31.24       23.21     12.19 o 
  -5  -3   9      640.76      678.47     28.92 o 
  -4  -3   9       28.38       10.92     10.39 o 
  -3  -3   9       24.47       17.85     10.31 o 
  -2  -3   9       42.72       33.42     10.69 o 
  -1  -3   9       99.59       80.41     13.83 o 
   0  -3   9     1438.37     1565.58     38.11 o 
   1  -3   9      286.77      261.87     17.38 o 
   2  -3   9      281.00      280.27     18.55 o 
   3  -3   9      160.36      156.13     15.78 o 
   4  -3   9       12.64       15.40     13.91 o 
   5  -3   9      194.32      186.13     27.51 o 
   6  -3   9        0.49      -12.98     15.28 o 
   7  -3   9      432.04      383.75     39.69 o 
   8  -3   9      132.02      113.22     26.77 o 
   9  -3   9       40.54       46.14     25.84 o 
  -9  -2   9      259.59      292.71     40.62 o 
  -8  -2   9      170.51      188.21     31.43 o 
  -7  -2   9       99.50       69.75     15.06 o 
  -6  -2   9      204.38      288.87     29.87 o 
  -5  -2   9     1002.29     1007.01     32.63 o 
  -4  -2   9       40.73       22.01     10.74 o 
  -3  -2   9       13.30       11.75      8.96 o 
  -2  -2   9        9.64       -1.46      7.42 o 
  -1  -2   9      926.40      933.07     28.50 o 
   0  -2   9       35.11       39.16     10.02 o 
   1  -2   9      362.90      337.99     18.46 o 
   2  -2   9      295.67      290.38     18.72 o 
   3  -2   9      147.58      160.98     16.43 o 
   4  -2   9        0.35       -5.17      8.01 o 
   5  -2   9        4.22       -5.53      7.98 o 
   6  -2   9      221.29      207.43     29.13 o 
   7  -2   9       88.37       62.48     21.36 o 
   8  -2   9      751.70      812.53     48.94 o 
   9  -2   9       59.16       17.33     19.63 o 
  10  -2   9      403.96      344.38     42.98 o 
 -10  -1   9      116.55      103.97     28.69 o 
  -9  -1   9      353.89      342.33     41.36 o 
  -8  -1   9      139.19      113.41     26.64 o 
  -7  -1   9        0.15       -7.17      9.88 o 
  -6  -1   9      454.92      501.92     23.67 o 
  -5  -1   9      120.93      125.84     17.42 o 
  -4  -1   9      978.09      939.84     29.34 o 
  -3  -1   9      129.98      107.10     13.55 o 
  -2  -1   9       41.52       32.65      9.75 o 
  -1  -1   9      839.52      829.96     25.62 o 
   0  -1   9       95.18      139.78     14.03 o 
   1  -1   9      604.31      597.48     28.91 o 
   2  -1   9     1137.91     1149.75     32.17 o 
   3  -1   9       71.51       65.60     11.20 o 
   4  -1   9      976.53      915.10     28.69 o 
   5  -1   9      596.25      552.13     23.30 o 
   6  -1   9       16.07        4.50      9.69 o 
   7  -1   9      630.53      652.66     47.76 o 
   8  -1   9       53.45       26.02     18.51 o 
   9  -1   9      219.10      259.11     35.28 o 
  10  -1   9      178.25      166.94     33.41 o 
 -10   0   9      641.83      609.20     47.45 o 
  -9   0   9       64.67       71.86     23.72 o 
  -8   0   9       49.80       26.02     18.51 o 
  -7   0   9      648.03      604.85     40.80 o 
  -6   0   9        1.76       -3.60      9.72 o 
  -5   0   9     1843.16     1899.04     41.22 o 
  -4   0   9       27.97       12.61      8.46 o 
  -3   0   9      256.65      232.19     17.14 o 
  -2   0   9      787.78      809.67     24.44 o 
  -1   0   9       29.53       31.12      9.72 o 
   0   0   9      159.65      146.30     13.05 o 
   1   0   9     1551.74     1640.12     34.24 o 
   2   0   9      241.48      245.86     14.92 o 
   3   0   9     1217.45     1215.32     33.91 o 
   4   0   9      124.57      112.98     13.98 o 
   5   0   9      607.92      577.86     35.90 o 
   6   0   9      217.11      210.05     17.81 o 
   7   0   9       82.48       87.60     14.75 o 
   8   0   9      187.72      227.43     21.70 o 
   9   0   9       16.83       -0.77     12.60 o 
  10   0   9        3.31       26.21     21.18 o 
  11   0   9      411.38      478.77     50.80 o 
 -10   1   9        6.14        8.14     19.07 o 
  -9   1   9      487.48      451.01     38.07 o 
  -8   1   9      246.78      274.45     33.35 o 
  -7   1   9       57.54       40.56     18.69 o 
  -6   1   9     3144.07     3024.56     84.09 o 
  -5   1   9       54.20       39.81     16.83 o 
  -4   1   9     1156.48     1168.74     29.55 o 
  -3   1   9     1243.95     1283.80     30.43 o 
  -2   1   9        1.14       -5.71      5.89 o 
  -1   1   9     2538.86     2388.10     39.16 o 
   0   1   9      741.18      733.43     31.21 o 
   1   1   9      599.15      600.12     19.84 o 
   2   1   9     1551.27     1588.16     49.25 o 
   3   1   9      631.07      649.22     42.98 o 
   4   1   9      298.51      275.05     17.35 o 
   5   1   9       16.85        0.59     10.65 o 
   6   1   9        8.97      -10.07      8.33 o 
   7   1   9       21.92       36.31     11.72 o 
   8   1   9      146.43      123.38     16.84 o 
   9   1   9      116.14      108.87     18.23 o 
  10   1   9      274.30      345.86     29.31 o 
  11   1   9      124.87      141.31     44.78 o 
 -10   2   9      241.89      254.01     35.84 o 
  -9   2   9       49.16       18.13     19.13 o 
  -8   2   9      216.27      138.06     26.40 o 
  -7   2   9      953.89      905.07     46.58 o 
  -6   2   9        3.64        4.60     13.66 o 
  -5   2   9      590.49      556.41     35.52 o 
  -4   2   9     1183.80     1172.46     44.69 o 
  -3   2   9      436.89      483.44     19.89 o 
  -2   2   9      469.32      519.80     19.46 o 
  -1   2   9      155.67      132.48     10.01 o 
   0   2   9      706.19      748.82     19.62 o 
   1   2   9     2111.66     1948.35     33.43 o 
   2   2   9       30.46       21.06     14.72 o 
   3   2   9        5.21       -0.48      6.77 o 
   4   2   9      106.94      107.55     16.74 o 
   5   2   9      109.58      117.89     14.74 o 
   6   2   9       13.07        0.11      8.73 o 
   7   2   9      268.23      278.61     19.83 o 
   8   2   9      103.99       82.36     19.84 o 
   9   2   9      282.74      256.35     45.71 o 
  10   2   9      301.96      389.21     29.38 o 
  11   2   9        0.00      -12.26     14.11 o 
 -10   3   9       21.21       -3.11     17.20 o 
  -9   3   9        2.91      -20.68     13.79 o 
  -8   3   9      665.01      704.59     43.91 o 
  -7   3   9        4.20       31.24     16.71 o 
  -6   3   9     1424.42     1328.20     53.54 o 
  -5   3   9      175.93      138.79     14.77 o 
  -4   3   9     1084.96     1113.25     29.89 o 
  -3   3   9     4026.94     4196.27     60.32 o 
  -2   3   9     1620.63     1746.60     36.67 o 
  -1   3   9       40.56       32.65      9.50 o 
   0   3   9       13.37        7.41      7.59 o 
   1   3   9     2314.75     2402.06     45.06 o 
   2   3   9        2.40        5.36      6.02 o 
   3   3   9       82.00       29.33      8.08 o 
   4   3   9      609.31      663.97     37.64 o 
   5   3   9      218.17      189.79     16.75 o 
   6   3   9     3367.00     3702.06     61.76 o 
   7   3   9        5.14        5.00     11.11 o 
   8   3   9        2.52        0.21     10.33 o 
   9   3   9      435.36      425.91     25.87 o 
  10   3   9       30.02       16.78     36.67 o 
  11   3   9      182.08      162.28     22.88 o 
 -10   4   9       30.98       17.02     19.94 o 
  -9   4   9      125.94      100.30     25.96 o 
  -8   4   9      343.59      389.09     33.04 o 
  -7   4   9       87.67       75.77     19.69 o 
  -6   4   9       62.05       63.41     12.83 o 
  -5   4   9       25.03       10.59      9.04 o 
  -4   4   9     2302.26     2278.88     44.13 o 
  -3   4   9      920.64      881.83     27.01 o 
  -2   4   9      144.96      163.83     14.85 o 
  -1   4   9      183.28      192.84     25.87 o 
   0   4   9     3458.12     3496.43     54.87 o 
   1   4   9      767.96      778.30     25.93 o 
   2   4   9     2609.19     2733.50     63.13 o 
   3   4   9      244.58      229.61     13.49 o 
   4   4   9      108.79      120.13     12.93 o 
   5   4   9     2507.31     2580.35     82.79 o 
   6   4   9        2.73      -19.63     15.53 o 
   7   4   9      557.91      552.31     38.88 o 
   8   4   9      401.75      444.62     38.07 o 
   9   4   9        4.91      -17.82     17.64 o 
  10   4   9      346.33      390.58     43.23 o 
  11   4   9      106.03      108.06     31.61 o 
 -10   5   9       38.87       25.21     20.00 o 
  -9   5   9       53.39       29.19     18.63 o 
  -8   5   9      364.17      346.74     30.93 o 
  -7   5   9       87.24       97.89     14.65 o 
  -6   5   9      185.17      191.53     36.55 o 
  -5   5   9       20.15       10.59      9.31 o 
  -4   5   9     2030.32     2063.47     42.80 o 
  -3   5   9       82.95       82.55     12.00 o 
  -2   5   9      924.49      886.28     34.50 o 
  -1   5   9     1261.92     1264.29     32.03 o 
   0   5   9       66.07       63.10     11.37 o 
   1   5   9     4433.42     4724.28     67.01 o 
   2   5   9        5.40       16.06      9.12 o 
   3   5   9      906.09      853.83     54.68 o 
   4   5   9     2064.64     2060.86     64.47 o 
   5   5   9      318.85      293.45     30.93 o 
   6   5   9        3.51        2.98     15.28 o 
   7   5   9      126.50       96.08     24.97 o 
   8   5   9      168.56      144.77     30.68 o 
   9   5   9      320.62      387.60     42.60 o 
  10   5   9        0.28      -26.92     17.95 o 
  11   5   9       38.78       11.86     22.17 o 
 -10   6   9      157.01      131.91     26.40 o 
  -9   6   9        7.82       -1.30     16.77 o 
  -8   6   9       85.60       62.79     13.65 o 
  -7   6   9       55.86       40.09     13.01 o 
  -6   6   9       90.83       60.00     13.17 o 
  -5   6   9     1787.31     1800.65     41.84 o 
  -4   6   9        4.89       -0.67      8.68 o 
  -3   6   9     1376.16     1336.73     34.17 o 
  -2   6   9      879.44      844.29     27.11 o 
  -1   6   9      314.50      289.41     17.03 o 
   0   6   9      846.33      873.40     27.49 o 
   1   6   9     1029.70     1063.64     30.73 o 
   2   6   9       34.95       26.95     10.12 o 
   3   6   9      919.03      907.98     30.28 o 
   4   6   9      892.91      932.77     44.72 o 
   5   6   9      273.12      253.64     30.62 o 
   6   6   9      569.06      505.29     39.00 o 
   7   6   9       97.99       85.02     24.90 o 
   8   6   9      801.47      840.17     50.06 o 
   9   6   9      118.06      118.56     30.80 o 
  10   6   9       36.91        2.79     22.54 o 
  11   6   9        1.79      -13.60     21.80 o 
  -9   7   9      722.28      685.46     44.34 o 
  -8   7   9       76.60       76.86     16.34 o 
  -7   7   9        9.90       -8.43     10.85 o 
  -6   7   9      246.65      268.61     19.37 o 
  -5   7   9        2.74       -5.78      8.85 o 
  -4   7   9     1754.09     1678.55     40.40 o 
  -3   7   9      623.02      604.01     24.38 o 
  -2   7   9        2.19       -2.22      8.28 o 
  -1   7   9     3048.57     3210.25     54.43 o 
   0   7   9       55.62       39.14     11.02 o 
   1   7   9      166.30      177.43     16.87 o 
   2   7   9      756.88      679.06     25.88 o 
   3   7   9      977.47     1023.33     32.32 o 
   4   7   9     1834.90     1782.25     62.17 o 
   5   7   9      481.01      485.85     36.46 o 
   6   7   9        0.23        5.84     17.70 o 
   7   7   9        1.85       -6.71     16.15 o 
   8   7   9       17.26       -9.13     19.07 o 
   9   7   9      473.53      468.53     41.98 o 
  10   7   9       92.20       90.80     30.37 o 
  11   7   9       37.97       31.80     27.39 o 
  -9   8   9        2.97        3.66     19.25 o 
  -8   8   9      499.01      463.56     38.75 o 
  -7   8   9       14.52       29.81     21.05 o 
  -6   8   9      505.17      466.29     48.26 o 
  -5   8   9      318.94      277.55     51.18 o 
  -4   8   9       35.33       30.53     11.61 o 
  -3   8   9      217.89      246.70     19.61 o 
  -2   8   9     2711.90     2780.24     51.52 o 
  -1   8   9       59.20       64.90     12.25 o 
   0   8   9      290.03      284.02     17.81 o 
   1   8   9       42.75       33.72     10.88 o 
   2   8   9     1194.17     1099.03     42.23 o 
   3   8   9      331.03      274.87     51.67 o 
   4   8   9       67.74       35.51     12.95 o 
   5   8   9       79.69       79.99     21.61 o 
   6   8   9      139.19      127.75     27.70 o 
   7   8   9      848.17      955.25     52.98 o 
   8   8   9        4.43      -24.35     16.89 o 
   9   8   9       11.04      -16.09     20.62 o 
  10   8   9       65.28       37.08     28.44 o 
  -9   9   9       43.27       26.02     22.23 o 
  -8   9   9       19.12       11.55     22.36 o 
  -7   9   9      463.09      453.75     39.31 o 
  -6   9   9      405.12      432.63     37.51 o 
  -5   9   9        5.37      -11.37     16.95 o 
  -4   9   9      119.40       98.21     15.62 o 
  -3   9   9       58.57       48.76     12.44 o 
  -2   9   9     2029.73     1904.24     43.16 o 
  -1   9   9      115.76      102.20     14.96 o 
   0   9   9     1468.76     1440.86     37.50 o 
   1   9   9     1203.31     1286.22     36.16 o 
   2   9   9        2.06      -14.15      9.50 o 
   3   9   9      431.62      451.30     23.71 o 
   4   9   9      344.94      295.94     22.96 o 
   5   9   9       46.80       52.98     14.47 o 
   6   9   9      949.19      960.59     52.11 o 
   7   9   9        0.13      -22.92     15.28 o 
   8   9   9      223.16      191.66     35.71 o 
   9   9   9      105.52      123.90     33.48 o 
  10   9   9       21.32      -19.94     24.16 o 
  -8  10   9        0.48      -18.51     21.43 o 
  -7  10   9       18.60        1.06     20.00 o 
  -6  10   9      370.03      362.33     42.36 o 
  -5  10   9       43.25        2.11     21.36 o 
  -4  10   9      607.99      645.84     44.03 o 
  -3  10   9      469.15      382.32     35.52 o 
  -2  10   9        8.10        4.21      9.49 o 
  -1  10   9      265.61      224.25     40.68 o 
   0  10   9     1410.76     1503.37     61.89 o 
   1  10   9       22.43        5.96     10.07 o 
   2  10   9      850.97      888.32     31.25 o 
   3  10   9        3.76      -13.59      9.06 o 
   4  10   9      163.83      164.47     19.07 o 
   5  10   9      554.09      588.87     29.17 o 
   6  10   9      193.20      191.97     32.11 o 
   7  10   9      246.71      284.07     40.93 o 
   8  10   9        2.18      -14.47     20.99 o 
   9  10   9       29.25       33.97     27.39 o 
  -7  11   9      518.88      598.08     48.44 o 
  -6  11   9       32.83       30.80     22.23 o 
  -5  11   9       20.58        6.58     21.30 o 
  -4  11   9      486.67      465.98     39.81 o 
  -3  11   9       34.16       16.58     20.87 o 
  -2  11   9      691.34      737.07     46.33 o 
  -1  11   9       22.79       19.69     17.08 o 
   0  11   9       26.96        4.72     17.08 o 
   1  11   9      486.33      465.74     23.89 o 
   2  11   9      221.51      217.06     20.29 o 
   3  11   9      216.71      225.58     21.72 o 
   4  11   9       55.05       56.11     15.00 o 
   5  11   9       89.59       49.07     18.88 o 
   6  11   9       54.71       61.48     25.65 o 
   7  11   9        1.45      -27.20     18.13 o 
   8  11   9       36.86       16.02     25.21 o 
  -6  12   9      342.81      449.21     49.81 o 
  -5  12   9       67.76       47.32     25.84 o 
  -4  12   9       88.57       60.99     26.08 o 
  -3  12   9      310.74      404.00     44.53 o 
  -2  12   9        0.30        4.16     18.51 o 
  -1  12   9      544.65      522.87     41.36 o 
   0  12   9      501.31      453.12     39.44 o 
   1  12   9      167.92      137.63     27.82 o 
   2  12   9      284.45      287.98     36.02 o 
   3  12   9       72.64       52.85     17.89 o 
   4  12   9        2.63        1.29     12.99 o 
   5  12   9      219.81      217.15     27.36 o 
   6  12   9        6.75       -1.37     21.36 o 
   7  12   9       11.51      -24.22     16.15 o 
  -5  13   9       96.70      156.88     36.39 o 
  -4  13   9      242.66      229.61     38.38 o 
  -3  13   9        0.67        6.89     23.04 o 
  -2  13   9       94.26      112.72     29.19 o 
  -1  13   9        7.08       -9.01     17.82 o 
   0  13   9      132.70       94.46     26.83 o 
   1  13   9       17.03       15.15     20.00 o 
   2  13   9        2.75      -23.66     15.77 o 
   3  13   9      294.45      285.63     37.57 o 
   4  13   9       46.17        6.02     22.30 o 
   5  13   9      472.29      423.81     40.37 o 
   6  13   9        4.53       -6.89     15.12 o 
  -3  14   9        1.01      -26.95     20.43 o 
  -2  14   9        4.12        3.97     22.67 o 
  -1  14   9      218.25      326.61     43.23 o 
   0  14   9        4.79       -4.22     21.99 o 
   1  14   9      153.80      178.24     34.16 o 
   2  14   9      100.17       90.05     30.49 o 
   3  14   9       17.24       16.33     23.91 o 
   4  14   9      240.41      161.79     32.54 o 
   0  -7  10       12.29       -9.32     19.81 o 
   1  -7  10        0.17      -19.07     18.88 o 
  -4  -6  10        1.27        5.09     18.76 o 
  -3  -6  10        1.10       -6.33     16.09 o 
  -2  -6  10       12.48       20.99     20.18 o 
  -1  -6  10       18.46       -4.53     18.26 o 
   0  -6  10      264.15      283.95     36.52 o 
   1  -6  10       15.43       25.03     20.00 o 
   2  -6  10      322.15      324.94     40.00 o 
   3  -6  10       32.88        7.51     20.43 o 
   4  -6  10        1.53      -13.54     16.71 o 
  -5  -5  10       19.30      -10.44     12.49 o 
  -4  -5  10      106.66      111.83     18.68 o 
  -3  -5  10       26.30       17.11     14.47 o 
  -2  -5  10      175.94      148.74     27.70 o 
  -1  -5  10       92.65       51.86     20.87 o 
   0  -5  10       65.57       63.04     23.10 o 
   1  -5  10      350.61      419.03     41.18 o 
   2  -5  10        8.92       15.28     18.38 o 
   3  -5  10      527.20      511.32     40.74 o 
   4  -5  10      117.50       91.42     25.96 o 
   5  -5  10        5.89      -22.08     14.72 o 
   6  -5  10      556.78      528.52     43.54 o 
  -7  -4  10       81.32       52.03     15.53 o 
  -6  -4  10      157.92      186.60     21.76 o 
  -5  -4  10      383.17      392.83     26.04 o 
  -4  -4  10       41.63       29.00     21.89 o 
  -3  -4  10      294.79      272.47     22.83 o 
  -2  -4  10        1.61       -4.94      9.86 o 
  -1  -4  10        1.33      -14.00      9.33 o 
   0  -4  10      488.45      498.77     32.11 o 
   1  -4  10       10.91       10.00     17.14 o 
   2  -4  10      221.26      170.11     27.14 o 
   3  -4  10        6.01       -3.35     15.96 o 
   4  -4  10        3.12       -4.66     14.72 o 
   5  -4  10      948.41      979.16     53.16 o 
   6  -4  10       54.78       55.15     23.17 o 
   7  -4  10       69.80       55.71     23.91 o 
  -8  -3  10        1.09        6.27     20.37 o 
  -7  -3  10      257.54      302.02     38.26 o 
  -6  -3  10      110.74      110.16     17.52 o 
  -5  -3  10       49.85       34.19     13.48 o 
  -4  -3  10      698.08      799.68     31.08 o 
  -3  -3  10      164.59      151.59     17.72 o 
  -2  -3  10      754.69      731.57     28.24 o 
  -1  -3  10      555.95      504.26     33.54 o 
   0  -3  10       18.88       17.98     11.29 o 
   1  -3  10     1055.66     1139.98     34.26 o 
   2  -3  10      332.40      336.92     21.52 o 
   3  -3  10      117.42      105.95     23.23 o 
   4  -3  10      609.49      569.39     39.06 o 
   5  -3  10       59.46       42.36     20.25 o 
   6  -3  10      382.32      372.39     34.72 o 
   7  -3  10       13.85        1.12     17.39 o 
   8  -3  10       23.67      -22.67     15.90 o 
  -8  -2  10      793.03      853.27     54.03 o 
  -7  -2  10      252.92      344.94     39.75 o 
  -6  -2  10       60.54      111.98     25.53 o 
  -5  -2  10      963.38      975.80     33.45 o 
  -4  -2  10        9.10      -10.07      9.49 o 
  -3  -2  10      162.29      169.34     17.83 o 
  -2  -2  10      372.91      395.74     20.87 o 
  -1  -2  10      893.46      815.30     28.29 o 
   0  -2  10     1583.57     1714.39     40.22 o 
   1  -2  10       37.72       43.23     21.05 o 
   2  -2  10       49.79       38.51     15.09 o 
   3  -2  10      474.02      436.35     21.57 o 
   4  -2  10       22.99        9.38      9.26 o 
   5  -2  10      519.01      485.73     35.96 o 
   6  -2  10        2.24        7.20     15.53 o 
   7  -2  10      460.66      487.78     37.76 o 
   8  -2  10       54.85      -10.37     15.84 o 
   9  -2  10       80.80       65.15     25.03 o 
  -9  -1  10      351.66      395.55     43.85 o 
  -8  -1  10        5.52      -24.13     16.09 o 
  -7  -1  10      105.64       93.22     26.71 o 
  -6  -1  10      125.18      139.86     26.71 o 
  -5  -1  10       53.68       36.27     19.00 o 
  -4  -1  10      672.66      647.74     26.05 o 
  -3  -1  10       43.55       21.46     10.77 o 
  -2  -1  10       76.91       58.34     16.77 o 
  -1  -1  10      603.22      613.95     23.42 o 
   0  -1  10      120.44      109.83     13.50 o 
   1  -1  10       34.75       19.01      8.65 o 
   2  -1  10       35.57        3.78     10.22 o 
   3  -1  10      708.83      763.46     26.92 o 
   4  -1  10       75.46       38.30     11.01 o 
   5  -1  10        5.41       -0.81      8.40 o 
   6  -1  10      566.35      576.44     50.62 o 
   7  -1  10        2.21      -21.05     14.04 o 
   8  -1  10      596.98      701.49     45.71 o 
   9  -1  10        1.85      -22.36     14.91 o 
  10  -1  10      132.00      113.96     30.62 o 
  -9   0  10      149.86      178.74     33.60 o 
  -8   0  10      134.25      191.16     31.24 o 
  -7   0  10       31.60       18.13     17.89 o 
  -6   0  10      234.81      211.16     29.31 o 
  -5   0  10      179.46      149.24     25.53 o 
  -4   0  10      184.10      245.44     30.12 o 
  -3   0  10       36.84        9.38     13.17 o 
  -2   0  10      223.55      222.00     15.83 o 
  -1   0  10      150.77      146.83     20.03 o 
   0   0  10        7.74        5.00      9.56 o 
   1   0  10      184.08      213.67     15.16 o 
   2   0  10      442.86      425.77     19.76 o 
   3   0  10       26.13       14.88     11.12 o 
   4   0  10      515.78      515.58     22.48 o 
   5   0  10      939.55      869.59     29.43 o 
   6   0  10       15.76        4.03      9.48 o 
   7   0  10      996.28      978.04     33.99 o 
   8   0  10      543.74      458.70     29.94 o 
   9   0  10      330.51      355.31     41.11 o 
  10   0  10      353.89      325.62     40.43 o 
 -10   1  10      472.25      476.72     48.57 o 
  -9   1  10      122.61      136.88     29.56 o 
  -8   1  10       43.12       15.59     18.63 o 
  -7   1  10       51.08       29.19     18.82 o 
  -6   1  10      149.38       92.29     23.04 o 
  -5   1  10      388.04      371.33     32.23 o 
  -4   1  10      494.59      514.92     35.15 o 
  -3   1  10        0.94       16.21     13.41 o 
  -2   1  10      353.59      295.25     26.52 o 
  -1   1  10      309.40      271.84     25.03 o 
   0   1  10      627.72      633.56     21.31 o 
   1   1  10     1492.17     1510.38     32.99 o 
   2   1  10       60.90       53.82     10.53 o 
   3   1  10      439.81      471.90     20.38 o 
   4   1  10      189.87      206.03     25.81 o 
   5   1  10      431.07      384.18     20.80 o 
   6   1  10       63.92       62.20     12.80 o 
   7   1  10       65.49       73.34     25.37 o 
   8   1  10      694.74      733.35     56.86 o 
   9   1  10       62.27       63.37     15.78 o 
  10   1  10       18.46        5.92     12.95 o 
 -10   2  10      192.24      128.31     30.12 o 
  -9   2  10       76.31       69.31     23.17 o 
  -8   2  10       46.52       40.87     20.81 o 
  -7   2  10       34.67        5.84     17.39 o 
  -6   2  10     1223.17     1231.56     54.90 o 
  -5   2  10      328.76      352.51     30.93 o 
  -4   2  10      162.52      167.62     24.84 o 
  -3   2  10      443.57      447.41     26.52 o 
  -2   2  10       14.76       14.28     12.42 o 
  -1   2  10      633.28      574.60     34.22 o 
   0   2  10     1027.13      970.28     42.98 o 
   1   2  10       80.32       62.42     15.90 o 
   2   2  10      569.39      569.36     40.12 o 
   3   2  10      154.20      129.27     13.14 o 
   4   2  10      808.31      750.42     25.57 o 
   5   2  10       38.73       35.19     10.87 o 
   6   2  10        1.55        5.12     10.15 o 
   7   2  10      163.30      174.68     18.37 o 
   8   2  10       78.90       60.49     14.90 o 
   9   2  10      108.66      103.43     18.67 o 
  10   2  10      342.31      352.59     89.34 o 
  11   2  10       70.87      111.60     29.87 o 
 -10   3  10      249.58      193.71     33.16 o 
  -9   3  10        1.69      -13.60     15.65 o 
  -8   3  10       35.28       15.59     17.89 o 
  -7   3  10      501.37      504.67     38.07 o 
  -6   3  10       24.50       19.19     16.83 o 
  -5   3  10      398.55      423.87     34.16 o 
  -4   3  10     1138.21     1040.58     30.25 o 
  -3   3  10      521.85      478.28     21.18 o 
  -2   3  10      520.26      445.44     33.41 o 
  -1   3  10      125.39      125.40     13.96 o 
   0   3  10      303.69      291.71     25.09 o 
   1   3  10      454.17      419.34     29.38 o 
   2   3  10       79.16       61.48     17.02 o 
   3   3  10      161.21      185.44     14.74 o 
   4   3  10        4.16       -1.06      7.76 o 
   5   3  10       83.33       85.29     13.85 o 
   6   3  10        2.01      -12.62      8.41 o 
   7   3  10       71.77       58.45     13.33 o 
   8   3  10       29.47        6.25     11.15 o 
   9   3  10      335.69      372.97     49.16 o 
  10   3  10      359.07      398.68     30.43 o 
  11   3  10       29.51       30.39     19.00 o 
 -10   4  10        0.97        7.95     20.18 o 
  -9   4  10       38.83        3.91     20.18 o 
  -8   4  10      695.45      655.78     43.29 o 
  -7   4  10      333.27      320.84     34.59 o 
  -6   4  10      158.41      161.16     25.03 o 
  -5   4  10        2.26       -6.36      8.41 o 
  -4   4  10      269.35      293.42     19.04 o 
  -3   4  10     2248.27     2338.85     46.16 o 
  -2   4  10      368.65      355.23     22.79 o 
  -1   4  10      149.05      117.71     16.46 o 
   0   4  10       23.03        9.51      8.63 o 
   1   4  10      462.61      449.83     31.30 o 
   2   4  10      362.27      295.75     26.21 o 
   3   4  10      975.65      948.79     44.47 o 
   4   4  10      323.84      286.93     30.56 o 
   5   4  10      141.08      106.75     20.00 o 
   6   4  10     1475.26     1482.53     78.28 o 
   7   4  10      140.32      109.75     16.46 o 
   8   4  10      186.64      206.18     21.27 o 
   9   4  10      295.98      376.36     26.14 o 
  10   4  10        9.60      -16.40     13.07 o 
  11   4  10       44.31       35.86     16.76 o 
 -10   5  10        3.33       -5.53     18.63 o 
  -9   5  10      160.07      165.26     28.57 o 
  -8   5  10     1136.92     1074.31     52.73 o 
  -7   5  10      332.68      340.15     30.80 o 
  -6   5  10        5.26        3.75      9.28 o 
  -5   5  10      138.84      135.85     39.56 o 
  -4   5  10       66.78       61.45     21.67 o 
  -3   5  10     2011.53     2081.72     44.28 o 
  -2   5  10       35.65       28.60     10.27 o 
  -1   5  10        5.76       -0.25      7.87 o 
   0   5  10      389.53      363.18     28.13 o 
   1   5  10       56.02       60.34     12.38 o 
   2   5  10     2029.62     2059.18     63.91 o 
   3   5  10       12.57       16.21     14.84 o 
   4   5  10      107.45       87.76     20.31 o 
   5   5  10      353.20      371.58     32.23 o 
   6   5  10      138.41      181.91     28.51 o 
   7   5  10       12.36       11.49     19.87 o 
   8   5  10        4.62       -4.72     17.02 o 
   9   5  10       24.20       39.87     23.97 o 
  10   5  10      137.17      227.25     37.08 o 
  11   5  10       89.66      136.94     33.29 o 
 -10   6  10        5.92      -26.18     17.45 o 
  -9   6  10       58.82       43.04     20.12 o 
  -8   6  10      293.42      242.46     32.30 o 
  -7   6  10       35.35       15.12     11.68 o 
  -6   6  10      344.03      305.17     21.66 o 
  -5   6  10        4.04       -0.41      9.15 o 
  -4   6  10     1267.54     1282.85     95.55 o 
  -3   6  10      138.60      127.99     15.04 o 
  -2   6  10        2.10      -10.85      7.56 o 
  -1   6  10      353.76      322.41     18.75 o 
   0   6  10      257.37      273.50     19.06 o 
   1   6  10     1996.93     2048.54     44.53 o 
   2   6  10      357.22      311.00     20.05 o 
   3   6  10       11.22       -2.42     14.41 o 
   4   6  10     1298.37     1154.05     51.11 o 
   5   6  10       15.14        0.81     15.09 o 
   6   6  10        6.13        9.81     16.71 o 
   7   6  10      457.69      487.84     39.00 o 
   8   6  10       41.59       35.96     22.11 o 
   9   6  10      580.79      631.74     47.26 o 
  10   6  10       55.08       67.94     27.51 o 
  11   6  10       13.72        7.33     26.02 o 
  -8   7  10      599.83      670.97     30.10 o 
  -7   7  10        1.70      -16.16     10.78 o 
  -6   7  10      108.44      118.52     17.21 o 
  -5   7  10     2306.94     2250.56     49.29 o 
  -4   7  10       34.88       30.95     12.23 o 
  -3   7  10     1363.24     1438.04     44.19 o 
  -2   7  10      526.26      497.01     23.15 o 
  -1   7  10        4.16       -8.68      8.90 o 
   0   7  10     2284.67     2448.18     49.63 o 
   1   7  10      378.50      358.52     20.42 o 
   2   7  10        1.66       -8.66      8.06 o 
   3   7  10      856.06      853.23     31.10 o 
   4   7  10      437.50      434.62     35.52 o 
   5   7  10      904.47      896.56     47.76 o 
   6   7  10        0.90        3.23     15.77 o 
   7   7  10        4.90       -7.51     15.46 o 
   8   7  10       95.66       47.08     23.48 o 
   9   7  10      174.33      163.77     33.91 o 
  10   7  10       45.23       33.60     25.46 o 
  -9   8  10      188.40      222.15     36.02 o 
  -8   8  10       15.31       -7.02     17.82 o 
  -7   8  10       86.95       42.79     23.29 o 
  -6   8  10      845.72      884.12     33.02 o 
  -5   8  10       35.60       32.72     12.79 o 
  -4   8  10      295.80      322.40     20.79 o 
  -3   8  10      308.12      280.60     20.06 o 
  -2   8  10        4.13       -4.13      9.93 o 
  -1   8  10     2539.62     2465.89     58.85 o 
   0   8  10        4.87       12.67     10.22 o 
   1   8  10        2.33       -8.42      9.18 o 
   2   8  10      379.24      374.18     21.58 o 
   3   8  10       19.26       15.76     13.41 o 
   4   8  10      791.29      794.36     31.26 o 
   5   8  10      748.56      772.97     45.15 o 
   6   8  10       50.72       24.97     21.86 o 
   7   8  10      129.26       92.54     28.01 o 
   8   8  10       50.31       42.98     24.72 o 
   9   8  10       28.88        7.51     22.30 o 
  10   8  10       23.83       -6.33     24.03 o 
  -8   9  10      116.17      133.78     30.25 o 
  -7   9  10      130.40      171.72     31.98 o 
  -6   9  10       67.34       78.56     24.66 o 
  -5   9  10      258.12      300.10     35.90 o 
  -4   9  10        5.02       -0.10     18.63 o 
  -3   9  10      270.54      268.31     21.14 o 
  -2   9  10      301.06      322.23     21.40 o 
  -1   9  10     1108.76     1184.17     54.72 o 
   0   9  10      404.74      436.58     22.99 o 
   1   9  10       32.17       15.71     15.50 o 
   2   9  10      128.85      108.09     16.69 o 
   3   9  10       10.51       -5.08     10.71 o 
   4   9  10      238.37      292.08     24.52 o 
   5   9  10       34.82       -0.99     16.77 o 
   6   9  10       88.19       80.43     24.97 o 
   7   9  10      663.34      597.52     45.40 o 
   8   9  10        1.56       -7.20     19.19 o 
   9   9  10       71.72      116.39     31.92 o 
  -8  10  10        1.33       -8.32     21.61 o 
  -7  10  10       60.54       45.83     24.28 o 
  -6  10  10      306.27      342.08     42.23 o 
  -5  10  10        3.70       -8.82     17.70 o 
  -4  10  10      515.35      513.93     41.42 o 
  -3  10  10      360.08      356.43     34.66 o 
  -2  10  10      102.69      109.61     16.23 o 
  -1  10  10      384.63      391.06     22.07 o 
   0  10  10       59.40       81.63     14.09 o 
   1  10  10      992.83      933.61     32.86 o 
   2  10  10        8.75       -6.18     10.27 o 
   3  10  10      237.88      245.80     22.32 o 
   4  10  10      102.31       94.17     17.57 o 
   5  10  10        2.86      -16.36     10.91 o 
   6  10  10      845.05      933.33     52.91 o 
   7  10  10       15.56        0.99     21.12 o 
   8  10  10      339.53      404.12     46.08 o 
   9  10  10      215.63      167.81     35.96 o 
  -7  11  10       42.86       25.84     21.99 o 
  -6  11  10      199.57      192.71     35.28 o 
  -5  11  10       23.74       17.58     23.23 o 
  -4  11  10       15.32       -6.09     18.38 o 
  -3  11  10      283.68      445.55     45.34 o 
  -2  11  10      216.64      223.71     32.54 o 
  -1  11  10      125.13      116.01     26.33 o 
   0  11  10       40.51       32.63     12.71 o 
   1  11  10       24.84       11.51     11.50 o 
   2  11  10      477.15      448.63     25.13 o 
   3  11  10        3.65       10.71     12.93 o 
   4  11  10      671.08      614.41     30.50 o 
   5  11  10      349.84      401.23     42.14 o 
   6  11  10       13.49       15.77     20.18 o 
   7  11  10      257.81      271.84     38.26 o 
   8  11  10        1.74        1.55     23.04 o 
  -6  12  10       42.91        4.29     22.17 o 
  -5  12  10       13.80       -0.25     20.99 o 
  -4  12  10      306.50      319.16     42.79 o 
  -3  12  10        1.07       -1.30     18.20 o 
  -2  12  10      275.26      305.81     38.69 o 
  -1  12  10      229.68      254.57     36.77 o 
   0  12  10       35.67       19.31     19.38 o 
   1  12  10      240.33      288.61     37.20 o 
   2  12  10       93.83       94.75     17.14 o 
   3  12  10      111.12       85.90     17.16 o 
   4  12  10      566.80      561.42     30.36 o 
   5  12  10       14.73        7.65     13.70 o 
   6  12  10      181.12      166.20     33.60 o 
   7  12  10        3.98        9.44     20.62 o 
  -4  13  10       14.18        2.86     23.85 o 
  -3  13  10       71.98       69.12     26.71 o 
  -2  13  10        3.80      -10.31     19.13 o 
  -1  13  10        9.08      -11.43     19.19 o 
   0  13  10      219.67      256.44     36.77 o 
   1  13  10       79.99      110.30     29.75 o 
   2  13  10       22.08       18.26     20.62 o 
   3  13  10      130.63      116.32     29.13 o 
   4  13  10       22.72      -12.86     21.30 o 
   5  13  10       24.93       14.83     14.75 o 
   6  13  10       43.34       49.25     26.83 o 
  -2  14  10      157.19       70.68     28.38 o 
  -1  14  10       85.58       97.63     30.37 o 
   0  14  10        5.53        2.48     21.49 o 
   1  14  10      153.22      158.62     33.91 o 
   2  14  10       25.31       18.01     22.98 o 
   3  14  10       85.04       38.20     23.23 o 
  -4  -5  11      117.23      143.71     27.20 o 
  -3  -5  11        4.60       40.24     21.92 o 
  -2  -5  11      129.75      112.04     27.64 o 
  -1  -5  11        4.76      -21.99     16.89 o 
   0  -5  11       59.46       42.17     21.80 o 
   1  -5  11      178.83      176.88     31.18 o 
   2  -5  11      146.73      139.18     30.56 o 
   3  -5  11      103.89      118.37     28.94 o 
   4  -5  11        0.36       14.28     19.94 o 
  -5  -4  11       27.60       25.59     20.56 o 
  -4  -4  11       79.12       52.17     23.17 o 
  -3  -4  11       16.90        4.34     11.34 o 
  -2  -4  11        2.34      -14.86     10.21 o 
  -1  -4  11        3.26      -15.77     10.51 o 
   0  -4  11      243.92      291.53     35.21 o 
   1  -4  11      313.18      322.95     35.65 o 
   2  -4  11      118.83      104.15     24.90 o 
   3  -4  11      417.70      438.09     37.88 o 
   4  -4  11       30.77       11.80     19.81 o 
   5  -4  11       72.23       21.80     19.50 o 
   6  -4  11      509.14      544.17     42.98 o 
  -6  -3  11        1.16       -8.51     18.07 o 
  -5  -3  11      198.60      171.41     31.36 o 
  -4  -3  11       22.71        4.10     16.95 o 
  -3  -3  11      361.64      357.43     22.65 o 
  -2  -3  11       57.70       24.52     12.60 o 
  -1  -3  11       14.65       23.55     12.08 o 
   0  -3  11      951.47      992.17     33.70 o 
   1  -3  11      101.43      119.28     16.87 o 
   2  -3  11      297.59      272.96     32.79 o 
   3  -3  11       41.83       34.41     18.45 o 
   4  -3  11       10.55       -9.56     15.46 o 
   5  -3  11      926.39      932.33     51.67 o 
   6  -3  11        9.47       10.12     19.63 o 
   7  -3  11       66.97       26.27     21.99 o 
  -7  -2  11      141.61      142.47     31.86 o 
  -6  -2  11      334.83      367.73     41.74 o 
  -5  -2  11       16.31       14.28     18.51 o 
  -4  -2  11      910.02     1045.86     53.29 o 
  -3  -2  11      152.13      142.04     25.09 o 
  -2  -2  11      729.68      836.32     45.09 o 
  -1  -2  11      435.47      437.29     22.81 o 
   0  -2  11       47.36       58.20     13.61 o 
   1  -2  11     1213.04     1218.02     59.28 o 
   2  -2  11        0.84        2.54      9.58 o 
   3  -2  11        0.15       -2.83      9.18 o 
   4  -2  11     1035.97     1078.28     51.24 o 
   5  -2  11        0.31        3.11     16.15 o 
   6  -2  11      110.64       77.26     23.17 o 
   7  -2  11       12.83        2.30     19.75 o 
   8  -2  11       22.47       14.66     20.99 o 
  -8  -1  11      364.81      430.15     46.02 o 
  -7  -1  11      217.21      236.38     35.90 o 
  -6  -1  11       54.41       73.28     24.22 o 
  -5  -1  11      382.19      440.58     37.02 o 
  -4  -1  11        9.24       -5.47     16.58 o 
  -3  -1  11      129.33      189.67     28.51 o 
  -2  -1  11       37.50       41.61     17.89 o 
  -1  -1  11       73.03       55.03     17.70 o 
   0  -1  11      353.78      359.12     20.00 o 
   1  -1  11       56.31       35.68     11.48 o 
   2  -1  11      100.29       64.22     12.70 o 
   3  -1  11      846.20      873.93     30.38 o 
   4  -1  11       31.99       32.25     12.48 o 
   5  -1  11       31.07       17.56     11.92 o 
   6  -1  11       19.50        2.30     16.15 o 
   7  -1  11      221.99      265.50     33.79 o 
   8  -1  11       91.63       69.37     23.85 o 
   9  -1  11      136.19      108.56     29.69 o 
  -8   0  11        0.64      -17.51     17.76 o 
  -7   0  11      116.04      118.06     29.13 o 
  -6   0  11       65.60       43.66     20.31 o 
  -5   0  11        0.77       -5.34     12.86 o 
  -4   0  11      307.99      364.13     37.64 o 
  -3   0  11       80.13       62.35     20.37 o 
  -2   0  11       82.27      112.29     22.05 o 
  -1   0  11      209.61      221.97     27.70 o 
   0   0  11      426.37      476.60     32.92 o 
   1   0  11      203.53      247.00     28.88 o 
   2   0  11       24.29       15.18     12.17 o 
   3   0  11      990.86     1004.57     31.30 o 
   4   0  11      177.73      184.34     27.92 o 
   5   0  11      157.55      165.89     27.58 o 
   6   0  11      353.69      380.93     38.44 o 
   7   0  11       92.24      122.93     18.35 o 
   8   0  11      838.50      909.85     51.11 o 
   9   0  11       16.70        1.99     17.33 o 
  -9   1  11       37.98        9.94     19.87 o 
  -8   1  11       57.75       73.53     24.66 o 
  -7   1  11       27.90       11.37     17.51 o 
  -6   1  11       97.94       87.26     23.66 o 
  -5   1  11      370.57      368.10     33.66 o 
  -4   1  11       63.56       46.39     19.69 o 
  -3   1  11       42.33       46.77     18.51 o 
  -2   1  11      296.67      280.35     30.68 o 
  -1   1  11      455.14      448.78     32.61 o 
   0   1  11       30.43       26.46     14.59 o 
   1   1  11        3.12       -6.71     11.68 o 
   2   1  11      544.55      535.73     34.47 o 
   3   1  11        2.58      -10.96      7.89 o 
   4   1  11      509.65      506.99     36.92 o 
   5   1  11      299.46      291.98     21.92 o 
   6   1  11      139.96      139.32     21.89 o 
   7   1  11      829.06      856.69     32.93 o 
   8   1  11      202.50      221.60     22.40 o 
   9   1  11      251.96      254.26     54.25 o 
  10   1  11      235.64      243.70     37.82 o 
  -9   2  11      299.80      272.02     37.82 o 
  -8   2  11        0.13       -9.25     15.77 o 
  -7   2  11       51.91       56.08     20.68 o 
  -6   2  11      127.23      132.72     26.08 o 
  -5   2  11      211.70      220.66     31.86 o 
  -4   2  11      203.08      164.83     27.08 o 
  -3   2  11      158.09      194.83     27.64 o 
  -2   2  11      325.17      334.63     32.48 o 
  -1   2  11      159.41      144.27     23.17 o 
   0   2  11      414.43      411.89     30.56 o 
   1   2  11      484.13      516.47     33.72 o 
   2   2  11       72.97       44.84     16.89 o 
   3   2  11      571.53      567.28     36.02 o 
   4   2  11       89.79       95.95     21.92 o 
   5   2  11      362.63      357.10     20.71 o 
   6   2  11     1155.47     1077.98     73.07 o 
   7   2  11      125.26      139.04     17.67 o 
   8   2  11      260.35      273.86     31.49 o 
   9   2  11      208.72      241.30     27.64 o 
  10   2  11       76.79       50.16     28.91 o 
  -9   3  11      476.94      451.70     40.49 o 
  -8   3  11       40.45       48.26     22.23 o 
  -7   3  11        0.01      -23.20     15.46 o 
  -6   3  11      536.02      504.92     38.57 o 
  -5   3  11       23.44        0.50     14.78 o 
  -4   3  11       55.06       31.36     18.13 o 
  -3   3  11     1294.81     1297.65     58.50 o 
  -2   3  11       96.64      107.76     14.91 o 
  -1   3  11       67.82       42.42     16.52 o 
   0   3  11     1457.23     1462.47     55.34 o 
   1   3  11       78.40       67.76     19.00 o 
   2   3  11      289.29      302.95     30.74 o 
   3   3  11       15.92       28.13     15.46 o 
   4   3  11      603.66      580.01     37.70 o 
   5   3  11     1240.44     1264.85     55.34 o 
   6   3  11       22.29        5.47     17.39 o 
   7   3  11      343.47      399.37     24.88 o 
   8   3  11      246.24      233.08     34.53 o 
   9   3  11       75.83       76.28     16.96 o 
  10   3  11      194.96      249.14     25.25 o 
  -9   4  11       57.55       32.79     21.99 o 
  -8   4  11        0.78      -19.10     12.73 o 
  -7   4  11      438.09      433.13     36.52 o 
  -6   4  11      181.29      195.32     30.49 o 
  -5   4  11       52.73       66.27     20.56 o 
  -4   4  11     1662.38     1685.09     40.98 o 
  -3   4  11      657.74      663.93     38.41 o 
  -2   4  11      870.27      872.58     29.70 o 
  -1   4  11       14.27       -4.13      9.38 o 
   0   4  11      963.65     1090.21     47.32 o 
   1   4  11     1102.54     1186.04     49.68 o 
   2   4  11       36.08       24.59     16.21 o 
   3   4  11     1689.19     1595.87     59.99 o 
   4   4  11      333.48      392.07     32.48 o 
   5   4  11      230.78      293.20     32.42 o 
   6   4  11     1017.66     1082.44     53.54 o 
   7   4  11      112.60      137.94     27.82 o 
   8   4  11        0.51      -23.01     15.34 o 
   9   4  11      164.73      172.41     32.05 o 
  10   4  11      414.73      477.41     42.73 o 
  -9   5  11        3.45      -24.10     17.76 o 
  -8   5  11      582.25      596.15     42.11 o 
  -7   5  11      403.34      346.68     37.02 o 
  -6   5  11      344.85      343.57     31.74 o 
  -5   5  11        1.36       -1.36      9.77 o 
  -4   5  11       51.79       38.15     12.62 o 
  -3   5  11      690.52      692.54     27.19 o 
  -2   5  11      478.16      416.80     21.96 o 
  -1   5  11      543.80      533.52     37.64 o 
   0   5  11       74.38       49.82     12.24 o 
   1   5  11        6.80        4.84      9.31 o 
   2   5  11       53.87       35.77     16.09 o 
   3   5  11        0.11       -0.06     13.17 o 
   4   5  11       68.38       63.22     20.43 o 
   5   5  11      120.02       98.93     23.35 o 
   6   5  11       63.53       86.39     23.48 o 
   7   5  11       99.93      111.85     25.90 o 
   8   5  11       24.88       27.26     21.80 o 
   9   5  11      682.71      719.56     50.06 o 
  10   5  11       31.38       20.12     23.35 o 
  -9   6  11      378.53      389.22     36.52 o 
  -8   6  11      514.64      490.51     39.13 o 
  -7   6  11      472.86      443.81     36.95 o 
  -6   6  11        1.65      -13.81      9.28 o 
  -5   6  11      190.63      207.65     19.65 o 
  -4   6  11       53.68       40.88     12.86 o 
  -3   6  11       17.84        1.61      9.71 o 
  -2   6  11       11.85       -2.34      9.46 o 
  -1   6  11      166.84      168.25     17.12 o 
   0   6  11      712.34      779.08     28.96 o 
   1   6  11      137.49      100.01     30.46 o 
   2   6  11      208.43      184.07     19.57 o 
   3   6  11       97.78       88.25     21.74 o 
   4   6  11      646.91      663.54     40.80 o 
   5   6  11      575.32      608.95     40.93 o 
   6   6  11      715.13      700.24     44.96 o 
   7   6  11       39.16       20.06     20.25 o 
   8   6  11      841.94      900.60     53.72 o 
   9   6  11        0.54      -22.36     18.63 o 
  10   6  11      230.62      309.04     43.97 o 
  -9   7  11      186.46      120.49     28.20 o 
  -8   7  11       48.37       16.89     18.76 o 
  -7   7  11      402.47      398.57     24.57 o 
  -6   7  11      198.56      218.86     21.45 o 
  -5   7  11       14.36       12.90     11.57 o 
  -4   7  11      695.68      690.86     28.34 o 
  -3   7  11        2.94       -4.40      9.11 o 
  -2   7  11       92.30       93.74     14.83 o 
  -1   7  11      393.97      386.96     28.60 o 
   0   7  11       72.06       55.90     13.25 o 
   1   7  11      548.58      496.07     24.43 o 
   2   7  11       52.62       31.67     12.69 o 
   3   7  11        1.57      -13.34      8.89 o 
   4   7  11      116.48      163.59     26.58 o 
   5   7  11        3.65      -13.29     14.72 o 
   6   7  11      326.42      358.35     38.32 o 
   7   7  11      128.82      118.87     28.76 o 
   8   7  11        0.39       -9.63     19.07 o 
   9   7  11      462.62      490.02     43.91 o 
  10   7  11       14.51       -0.37     21.43 o 
  -8   8  11      304.69      390.02     42.85 o 
  -7   8  11       25.50       21.20     14.47 o 
  -6   8  11       32.59        4.08     12.98 o 
  -5   8  11     2195.34     2103.93     50.08 o 
  -4   8  11       86.75       70.21     18.41 o 
  -3   8  11       57.28       21.51     15.50 o 
  -2   8  11       18.75       10.18      9.68 o 
  -1   8  11      259.60      267.71     21.77 o 
   0   8  11      834.65      772.26     29.69 o 
   1   8  11        3.35      -10.64      9.03 o 
   2   8  11       83.88       42.18     13.33 o 
   3   8  11      581.16      550.62     26.90 o 
   4   8  11      225.13      178.62     28.63 o 
   5   8  11      591.33      527.28     39.93 o 
   6   8  11       11.10        8.51     18.69 o 
   7   8  11       21.12       79.68     25.34 o 
   8   8  11      254.85      280.04     39.25 o 
   9   8  11       66.65       73.41     28.94 o 
  -8   9  11       88.03       69.93     25.34 o 
  -7   9  11       65.76       64.71     25.59 o 
  -6   9  11      398.19      413.38     37.82 o 
  -5   9  11        0.16       -6.05     10.27 o 
  -4   9  11      229.17      233.75     22.02 o 
  -3   9  11       15.06       -4.49     10.97 o 
  -2   9  11        4.52       10.21     10.51 o 
  -1   9  11      137.83      142.29     17.82 o 
   0   9  11       13.37       23.52     11.91 o 
   1   9  11      112.85       80.97     17.08 o 
   2   9  11       97.73       85.33     16.20 o 
   3   9  11        4.71       -9.69      9.89 o 
   4   9  11      239.11      218.09     38.23 o 
   5   9  11      166.82      137.44     28.20 o 
   6   9  11       98.27       84.53     27.02 o 
   7   9  11       18.97       -4.22     20.99 o 
   8   9  11       17.70       25.71     23.72 o 
   9   9  11        4.64        8.20     21.55 o 
  -7  10  11      345.76      440.02     46.64 o 
  -6  10  11       82.79      116.57     30.12 o 
  -5  10  11       87.90      107.13     29.75 o 
  -4  10  11        0.31       -4.22     17.27 o 
  -3  10  11      309.39      229.23     42.54 o 
  -2  10  11     1224.98     1117.57     36.53 o 
  -1  10  11       35.12        7.47     11.72 o 
   0  10  11      220.97      187.56     19.91 o 
   1  10  11      106.09       69.58     17.79 o 
   2  10  11      430.42      427.59     24.56 o 
   3  10  11      483.02      482.48     26.85 o 
   4  10  11       90.34       92.18     18.46 o 
   5  10  11        0.61      -12.36     18.38 o 
   6  10  11       65.83       29.81     22.54 o 
   7  10  11      433.90      422.38     46.02 o 
   8  10  11       13.27        2.61     20.56 o 
  -6  11  11      121.31      156.88     34.34 o 
  -5  11  11       29.27       50.55     24.22 o 
  -4  11  11      131.15      122.60     30.93 o 
  -3  11  11       16.36       -6.15     18.82 o 
  -2  11  11      596.06      552.68     42.29 o 
  -1  11  11       15.90        0.36     11.56 o 
   0  11  11      353.32      326.81     28.44 o 
   1  11  11       80.19      108.93     17.06 o 
   2  11  11       13.32        4.63     11.79 o 
   3  11  11      251.65      280.79     24.99 o 
   4  11  11      256.30      287.06     26.04 o 
   5  11  11       45.13       35.15     15.81 o 
   6  11  11      380.60      408.66     38.75 o 
   7  11  11        0.02        1.99     20.49 o 
  -5  12  11       18.75        0.68     23.41 o 
  -4  12  11        0.06       -4.29     20.74 o 
  -3  12  11      636.79      750.55     51.18 o 
  -2  12  11       44.98       32.17     22.23 o 
  -1  12  11       78.33       55.34     23.23 o 
   0  12  11       60.48       21.74     20.12 o 
   1  12  11        0.66        5.40     18.07 o 
   2  12  11      389.01      378.67     28.38 o 
   3  12  11       74.71       68.41     16.43 o 
   4  12  11      253.24      225.03     36.58 o 
   5  12  11      397.61      419.99     29.18 o 
   6  12  11       76.59       73.60     27.26 o 
  -4  13  11      284.36      242.83     39.75 o 
  -3  13  11        0.03      -24.69     16.46 o 
  -2  13  11      157.25      174.89     35.09 o 
  -1  13  11       70.47       81.73     26.15 o 
   0  13  11       10.08       -6.46     18.82 o 
   1  13  11      476.37      534.98     44.28 o 
   2  13  11        0.13       -3.85     20.99 o 
   3  13  11       54.30       38.32     24.66 o 
   4  13  11      122.09      133.90     20.97 o 
   5  13  11        0.39      -16.49     14.40 o 
  -1  14  11        9.80       -3.66     22.05 o 
   0  14  11      526.25      564.54     47.64 o 
   1  14  11       15.28       20.74     24.22 o 
   2  14  11      149.75      166.94     33.79 o 
  -3  -4  12        3.05      -10.74     17.27 o 
  -2  -4  12      253.92      322.58     37.14 o 
   0  -4  12        0.34      -24.69     16.46 o 
   1  -4  12       83.01       80.55     25.21 o 
   2  -4  12      251.94      273.45     36.08 o 
   3  -4  12        6.59       -4.72     17.02 o 
   4  -4  12       10.72      -25.40     17.33 o 
  -5  -3  12       39.03       51.73     24.47 o 
  -4  -3  12      231.49      203.02     34.41 o 
  -3  -3  12        6.38        5.84     17.02 o 
  -2  -3  12       38.55       35.52     19.87 o 
  -1  -3  12       69.52       31.24     20.99 o 
   0  -3  12       66.26       58.38     21.36 o 
   2  -3  12       54.28       11.99     17.45 o 
   3  -3  12      262.41      283.20     35.77 o 
   4  -3  12      130.31       97.51     24.97 o 
   5  -3  12        1.40       10.62     19.13 o 
   6  -3  12      590.24      565.78     43.85 o 
  -6  -2  12        0.60      -10.19     17.27 o 
  -5  -2  12      191.91      197.99     32.73 o 
  -4  -2  12       20.92        7.39     18.38 o 
  -3  -2  12      497.49      536.35     40.31 o 
  -2  -2  12        3.77      -13.66     16.71 o 
  -1  -2  12      202.25      195.39     29.07 o 
   0  -2  12     1512.47     1783.49     66.39 o 
   1  -2  12      256.38      271.28     33.10 o 
   2  -2  12      896.30      875.57     46.52 o 
   3  -2  12      173.25      236.62     32.61 o 
   4  -2  12       74.26       68.13     21.61 o 
   5  -2  12      446.01      492.75     38.69 o 
   6  -2  12       49.19       18.63     18.45 o 
   7  -2  12       72.35       38.26     22.85 o 
  -7  -1  12      126.29      139.92     33.66 o 
  -6  -1  12      310.79      308.98     38.94 o 
  -5  -1  12        0.38      -21.12     15.71 o 
  -4  -1  12     1030.92     1076.73     55.83 o 
  -3  -1  12       15.44       12.61     17.89 o 
  -2  -1  12      274.75      310.84     35.77 o 
  -1  -1  12      171.14      249.98     32.92 o 
   0  -1  12        6.99      -13.85     15.03 o 
   1  -1  12      484.44      567.40     38.94 o 
   2  -1  12      145.39      158.93     26.83 o 
   3  -1  12        0.13       -1.93     15.40 o 
   4  -1  12      831.06      795.64     43.85 o 
   5  -1  12      125.38       99.12     24.03 o 
   6  -1  12       55.44       33.16     21.12 o 
   7  -1  12      117.59       63.97     24.53 o 
   8  -1  12       13.50      -10.00     19.38 o 
  -7   0  12      176.62      169.24     32.92 o 
  -6   0  12       59.02       37.88     23.60 o 
  -5   0  12      239.10      247.93     33.91 o 
  -4   0  12        5.40      -21.43     14.28 o 
  -3   0  12      143.32      130.30     26.40 o 
  -2   0  12      171.87      194.27     28.63 o 
  -1   0  12       13.50       34.66     18.51 o 
   0   0  12      504.98      525.54     36.64 o 
   1   0  12       20.76       -9.56     12.67 o 
   2   0  12      195.68      208.92     28.88 o 
   3   0  12     1596.72     1674.19     62.60 o 
   4   0  12      152.62      156.38     25.84 o 
   5   0  12      321.71      355.87     36.46 o 
   6   0  12        6.46        0.93     16.58 o 
   7   0  12       60.29       46.89     15.22 o 
   8   0  12      305.25      297.80     36.95 o 
  -8   1  12       11.91        5.09     21.92 o 
  -7   1  12      152.95      185.88     31.92 o 
  -6   1  12      267.50      202.84     32.54 o 
  -5   1  12        6.98       -2.42     15.65 o 
  -4   1  12      377.64      364.00     34.28 o 
  -3   1  12       81.80       98.38     23.91 o 
  -2   1  12      854.22      876.81     47.14 o 
  -1   1  12      531.23      521.88     36.52 o 
   0   1  12      361.20      338.23     30.62 o 
   1   1  12      201.68      197.93     26.89 o 
   2   1  12        9.96        9.69     13.35 o 
   3   1  12       90.06       70.61     19.31 o 
   4   1  12      389.11      388.41     33.66 o 
   5   1  12      210.52      261.09     31.80 o 
   6   1  12       33.50       33.66     18.32 o 
   7   1  12      202.55      273.27     35.46 o 
   8   1  12      243.63      229.61     33.97 o 
   9   1  12        8.50        0.62     18.13 o 
  -8   2  12       91.79       93.10     27.14 o 
  -7   2  12       86.36       37.20     20.81 o 
  -6   2  12       50.30       31.98     19.94 o 
  -5   2  12      279.37      343.63     38.69 o 
  -4   2  12      207.73      215.82     30.87 o 
  -3   2  12       90.54       89.37     22.36 o 
  -2   2  12        2.40      -17.45     13.48 o 
  -1   2  12      472.00      497.65     35.84 o 
   0   2  12       98.77      105.33     23.10 o 
   1   2  12        7.61       -8.94     11.86 o 
   2   2  12      146.07      144.96     25.77 o 
   3   2  12      160.70      129.49     24.03 o 
   4   2  12      499.11      447.41     34.28 o 
   5   2  12      278.83      315.81     34.22 o 
   6   2  12      229.47      216.69     31.18 o 
   7   2  12      215.43      277.61     35.71 o 
   8   2  12       44.57       81.17     25.46 o 
   9   2  12       83.90      123.71     27.89 o 
  -8   3  12        9.51       -4.04     18.01 o 
  -7   3  12       22.90        8.07     17.95 o 
  -6   3  12        0.57       -7.70     15.77 o 
  -5   3  12      378.00      392.01     39.56 o 
  -4   3  12      612.57      600.94     40.80 o 
  -3   3  12      409.29      347.05     32.30 o 
  -2   3  12      282.08      287.05     32.73 o 
  -1   3  12     1602.36     1586.87     60.93 o 
   0   3  12        2.22        8.45     16.09 o 
   1   3  12      735.26      710.86     41.18 o 
   2   3  12      326.70      360.34     31.12 o 
   3   3  12      295.33      359.97     36.64 o 
   4   3  12       17.79       -2.05     15.65 o 
   5   3  12       79.61       71.48     22.30 o 
   6   3  12     1196.82     1326.27     59.25 o 
   7   3  12        2.29       -3.11     16.52 o 
   8   3  12      222.13      199.24     31.67 o 
   9   3  12      262.55      310.72     40.06 o 
  -8   4  12      146.52      154.71     30.12 o 
  -7   4  12        1.26      -14.04     16.33 o 
  -6   4  12      563.83      569.20     41.49 o 
  -5   4  12      440.65      431.64     35.90 o 
  -4   4  12       42.68       48.32     20.12 o 
  -3   4  12     2323.32     2472.27     51.89 o 
  -2   4  12        6.07        2.04     11.37 o 
  -1   4  12     1052.25     1077.29     34.02 o 
   0   4  12      734.07      856.01     45.09 o 
   1   4  12        9.58       -8.76     13.97 o 
   2   4  12     3682.05     3914.47     98.25 o 
   3   4  12      609.42      574.29     38.82 o 
   4   4  12      166.78      210.29     31.80 o 
   5   4  12     1403.30     1427.50     60.80 o 
   6   4  12        5.69        9.13     17.02 o 
   7   4  12      420.15      405.99     37.08 o 
   8   4  12      512.69      458.34     40.00 o 
   9   4  12       31.92       29.44     23.23 o 
  -8   5  12       15.12       -5.78     17.89 o 
  -7   5  12      644.20      663.60     45.65 o 
  -6   5  12      656.46      645.16     43.54 o 
  -5   5  12      549.32      550.94     39.44 o 
  -4   5  12      936.86      995.31     34.00 o 
  -3   5  12       12.27       14.43     10.82 o 
  -2   5  12      764.48      790.67     35.25 o 
  -1   5  12       16.87        0.40     15.40 o 
   0   5  12      776.66      806.90     30.72 o 
   1   5  12       60.23       73.28     20.81 o 
   2   5  12       30.07       12.11     15.22 o 
   3   5  12       49.68       47.45     20.93 o 
   4   5  12      516.90      492.00     37.33 o 
   5   5  12       37.24        8.32     18.26 o 
   6   5  12        1.64        5.78     17.39 o 
   7   5  12       83.80      100.36     28.63 o 
   8   5  12      154.28      198.43     34.53 o 
   9   5  12       39.13       43.91     24.22 o 
  -8   6  12      327.10      389.90     40.68 o 
  -7   6  12       57.77       14.10     19.38 o 
  -6   6  12      523.50      556.66     41.42 o 
  -5   6  12      216.36      208.45     21.12 o 
  -4   6  12       91.67       79.69     15.52 o 
  -3   6  12      336.38      340.03     23.45 o 
  -2   6  12      375.50      385.06     22.55 o 
  -1   6  12      110.39       90.70     17.17 o 
   0   6  12        3.99       -8.54     10.46 o 
   1   6  12      808.23      785.20     30.78 o 
   2   6  12        8.19      -10.25     13.85 o 
   3   6  12      357.87      362.51     33.04 o 
   4   6  12      981.99     1048.29     53.35 o 
   5   6  12      394.24      355.87     37.64 o 
   6   6  12      530.77      519.64     40.43 o 
   7   6  12      313.72      368.66     43.16 o 
   8   6  12        9.17       10.93     20.87 o 
   9   6  12      588.47      659.88     49.06 o 
  -8   7  12       87.34       36.02     20.62 o 
  -7   7  12      233.13      251.90     33.72 o 
  -6   7  12       51.42       31.67     14.31 o 
  -5   7  12       20.48       15.72     12.73 o 
  -4   7  12        8.16        2.74     11.48 o 
  -3   7  12        3.34       -0.79     10.37 o 
  -2   7  12        5.11       -0.71     10.78 o 
  -1   7  12       54.86       43.36     13.10 o 
   0   7  12      962.40      910.26     33.00 o 
   1   7  12        2.20      -14.06      9.45 o 
   2   7  12        7.40        5.36     10.73 o 
   3   7  12      167.89      136.88     25.09 o 
   4   7  12        7.15       -4.47     14.47 o 
   5   7  12      580.98      563.11     42.05 o 
   6   7  12      285.57      264.45     35.65 o 
   7   7  12       19.29      -13.17     17.20 o 
   8   7  12      249.00      299.72     41.18 o 
   9   7  12        1.34        1.18     20.12 o 
  -7   8  12       11.03        3.78     18.07 o 
  -6   8  12        2.15      -13.58     11.50 o 
  -5   8  12        1.15      -15.37     13.60 o 
  -4   8  12      586.92      561.01     27.54 o 
  -3   8  12      310.04      282.98     23.13 o 
  -2   8  12       28.79       20.59     12.14 o 
  -1   8  12      187.28      211.01     23.38 o 
   0   8  12      200.55      200.00     56.02 o 
   1   8  12     1010.46     1012.27     35.44 o 
   2   8  12        3.21      -14.13      9.42 o 
   3   8  12       28.91       21.42     13.37 o 
   4   8  12      352.68      419.40     35.71 o 
   5   8  12        5.03        2.42     17.95 o 
   6   8  12      226.08      299.97     37.82 o 
   7   8  12     1031.55     1113.62     60.06 o 
   8   8  12       16.31        8.69     19.81 o 
   9   8  12      291.69      255.44     39.75 o 
  -7   9  12        3.51        5.15     20.31 o 
  -6   9  12        0.13        9.87     19.81 o 
  -5   9  12      237.27      298.71     42.23 o 
  -4   9  12        4.56       -7.31     11.88 o 
  -3   9  12      319.01      369.18     26.68 o 
  -2   9  12      735.71      698.46     30.10 o 
  -1   9  12      141.77      125.10     18.04 o 
   0   9  12      399.28      427.37     38.35 o 
   1   9  12      166.91      148.06     36.58 o 
   2   9  12       33.13       22.29     13.06 o 
   3   9  12      667.49      694.64     31.46 o 
   4   9  12      162.64      142.10     27.45 o 
   5   9  12      776.58      855.32     50.99 o 
   6   9  12      287.02      328.85     40.24 o 
   7   9  12        0.10        9.56     20.74 o 
   8   9  12      255.08      309.54     42.79 o 
  -6  10  12      370.86      420.83     41.11 o 
  -5  10  12        4.88        0.25     18.45 o 
  -4  10  12      284.82      364.13     41.49 o 
  -3  10  12       74.75       81.03     20.15 o 
  -2  10  12       11.50      -10.99     10.55 o 
  -1  10  12     1339.46     1398.88     47.82 o 
   0  10  12       15.68        2.73     13.35 o 
   1  10  12       93.37      110.70     31.55 o 
   2  10  12      388.83      381.20     25.16 o 
   3  10  12        1.52        6.41     12.27 o 
   4  10  12      876.64      810.39     35.06 o 
   5  10  12       21.10       10.93     20.18 o 
   6  10  12       28.41       -1.37     19.63 o 
   7  10  12       68.92       25.21     25.34 o 
   8  10  12        1.60       10.74     23.54 o 
  -6  11  12       54.18       26.64     25.09 o 
  -5  11  12      278.52      327.86     41.74 o 
  -4  11  12       51.01       82.60     28.76 o 
  -3  11  12        0.00        8.14     21.30 o 
  -2  11  12      203.11      278.05     37.88 o 
  -1  11  12       42.36       31.92     14.54 o 
   0  11  12       10.90       10.48     13.26 o 
   1  11  12        7.79       -0.45     11.92 o 
   2  11  12        9.83      -13.52     15.87 o 
   3  11  12      218.33      195.49     22.67 o 
   4  11  12       89.69       76.46     17.74 o 
   5  11  12       39.11        7.76     22.54 o 
   6  11  12       24.30        4.66     20.56 o 
   7  11  12      100.13      107.88     31.74 o 
  -4  12  12       76.38       71.98     28.38 o 
  -3  12  12       10.25      -11.55     19.38 o 
  -2  12  12       86.30      101.48     29.56 o 
  -1  12  12      268.35      266.93     37.70 o 
   0  12  12        7.53      -12.61     17.82 o 
   1  12  12       66.45       40.40     15.47 o 
   2  12  12       20.54       -0.64     12.90 o 
   3  12  12      176.70      164.44     28.10 o 
   4  12  12       31.86       22.17     14.82 o 
   5  12  12       58.98       29.79     15.84 o 
   6  12  12      108.42      123.53     31.30 o 
  -3  13  12      168.27      168.37     35.34 o 
  -2  13  12       55.79       39.25     25.03 o 
  -1  13  12      141.64      135.76     31.36 o 
   0  13  12      125.48      133.90     31.86 o 
   1  13  12        6.14      -27.51     18.57 o 
   2  13  12      148.87      107.51     31.67 o 
   3  13  12       27.00        2.76     14.04 o 
   4  13  12       26.38       26.38     18.35 o 
  -2  -3  13      103.45       94.71     25.65 o 
  -1  -3  13       10.82       14.47     20.31 o 
  -4  -2  13      279.42      237.31     34.59 o 
  -3  -2  13       72.66      102.60     27.26 o 
  -2  -2  13      224.34      314.69     38.69 o 
  -1  -2  13        0.80      -22.17     14.78 o 
   0  -2  13        1.27        1.43     15.96 o 
   1  -2  13     1624.68     1825.48     69.43 o 
  -5  -1  13      167.73      192.78     33.41 o 
  -4  -1  13       11.96        9.63     18.32 o 
  -3  -1  13      718.86      817.87     50.37 o 
  -2  -1  13       86.72      127.44     26.95 o 
  -1  -1  13      362.04      400.71     35.71 o 
   0  -1  13     1404.38     1489.80     63.22 o 
   1  -1  13       13.44       16.89     18.13 o 
   2  -1  13      608.89      636.27     42.73 o 
   3  -1  13      555.55      557.46     40.06 o 
   4  -1  13      256.98      221.28     31.74 o 
  -6   0  13      467.08      457.29     43.10 o 
  -5   0  13       24.80       13.54     19.81 o 
  -4   0  13     1308.55     1499.11     67.76 o 
  -3   0  13        9.56        6.58     17.14 o 
  -2   0  13      306.40      320.84     37.33 o 
  -1   0  13     1011.47     1085.11     54.47 o 
   0   0  13       13.65        2.11     15.59 o 
   1   0  13      975.79     1136.91     54.84 o 
   2   0  13      330.49      342.14     36.95 o 
   3   0  13        2.88       11.24     15.96 o 
   4   0  13     1203.86     1261.93     57.51 o 
   5   0  13       44.57       70.18     23.79 o 
   6   0  13       11.63       11.80     19.07 o 
  -6   1  13       29.17       35.21     22.98 o 
  -5   1  13     1021.48     1044.75     57.70 o 
  -4   1  13       64.56       87.07     27.14 o 
  -3   1  13      346.00      448.72     43.41 o 
  -2   1  13     1485.16     1617.92     67.32 o 
  -1   1  13        0.04      -10.87     16.58 o 
   0   1  13      789.92      830.79     46.89 o 
   1   1  13       62.79       49.87     20.25 o 
   2   1  13        0.49       -5.84     14.84 o 
   3   1  13      436.67      426.17     35.96 o 
   4   1  13      214.44      219.73     30.43 o 
   5   1  13      148.93      138.25     27.26 o 
   6   1  13        0.89       -4.10     17.70 o 
   7   1  13       17.22        6.58     17.45 o 
   8   1  13      107.53      147.32     29.38 o 
  -7   2  13      496.58      508.27     43.16 o 
  -6   2  13      148.23      143.65     29.19 o 
  -5   2  13        1.29       17.70     19.13 o 
  -4   2  13      486.56      479.15     39.50 o 
  -3   2  13        2.91      -17.70     11.80 o 
  -2   2  13       57.47       59.56     20.74 o 
  -1   2  13     1467.88     1463.90     62.23 o 
   0   2  13        4.15      -12.98     13.79 o 
   1   2  13      163.37      102.72     25.40 o 
   2   2  13       95.84       87.69     24.16 o 
   3   2  13      438.96      425.30     34.90 o 
   4   2  13      136.22      112.23     24.78 o 
   5   2  13      170.97      166.01     28.20 o 
   6   2  13      133.06      109.62     28.20 o 
   7   2  13       88.28       99.00     26.08 o 
   8   2  13      185.30      175.14     31.05 o 
  -7   3  13      333.68      306.24     39.44 o 
  -6   3  13       20.41       -1.55     19.44 o 
  -5   3  13       79.31       42.92     21.49 o 
  -4   3  13      137.59      130.11     26.89 o 
  -3   3  13      404.56      370.34     34.72 o 
  -2   3  13      128.27      202.71     31.24 o 
  -1   3  13       14.58       -6.09     16.58 o 
   0   3  13      126.28      136.45     27.33 o 
   1   3  13       26.15       -3.54     15.77 o 
   2   3  13      848.39      921.71     49.50 o 
   3   3  13       76.36      107.19     24.41 o 
   4   3  13      515.34      570.50     40.56 o 
   5   3  13      742.91      701.73     45.77 o 
   6   3  13        3.16      -22.45     14.97 o 
   7   3  13      523.34      487.22     40.43 o 
   8   3  13      109.54      159.86     31.92 o 
  -7   4  13      117.26      101.67     26.58 o 
  -6   4  13       74.84       42.98     21.49 o 
  -5   4  13      288.85      280.16     35.77 o 
  -4   4  13       44.19       12.86     18.20 o 
  -3   4  13       31.02        8.63     18.45 o 
  -2   4  13      527.80      580.75     40.80 o 
  -1   4  13       19.11       15.71     16.83 o 
   0   4  13      995.10     1086.29     52.98 o 
   1   4  13     1430.80     1416.32     60.06 o 
   2   4  13      381.42      352.89     36.77 o 
   3   4  13     1951.97     2038.00     73.28 o 
   4   4  13      127.19      129.99     27.02 o 
   5   4  13      124.03      107.13     27.95 o 
   6   4  13     1112.21     1181.94     58.94 o 
   7   4  13      113.80      125.58     29.87 o 
   8   4  13      213.05      252.71     36.46 o 
   9   4  13      315.16      370.15     43.04 o 
  -7   5  13       46.40       25.84     20.37 o 
  -6   5  13      354.76      346.43     40.49 o 
  -5   5  13      437.72      386.42     36.27 o 
  -4   5  13       81.80       59.75     22.54 o 
  -3   5  13      664.59      684.43     29.60 o 
  -2   5  13       19.83        0.69     20.34 o 
  -1   5  13      506.91      462.78     28.54 o 
   0   5  13      812.20      777.81     45.46 o 
   1   5  13      164.05      160.17     27.95 o 
   2   5  13     1488.06     1507.37     62.60 o 
   3   5  13      121.82      102.16     25.84 o 
   4   5  13       93.64       97.57     25.21 o 
   5   5  13      814.85      836.69     50.00 o 
   6   5  13       32.01       47.70     22.11 o 
   7   5  13       27.78       29.38     21.24 o 
   8   5  13      189.16      200.04     35.40 o 
   9   5  13        0.22        3.73     23.29 o 
  -7   6  13      135.66      119.68     27.64 o 
  -6   6  13      344.80      281.59     37.64 o 
  -5   6  13      330.07      361.64     38.51 o 
  -4   6  13       97.52      120.31     18.29 o 
  -3   6  13       83.04       75.13     15.74 o 
  -2   6  13     1136.76     1165.78     37.98 o 
  -1   6  13       18.60       11.03     12.06 o 
   0   6  13       15.12       11.23     11.83 o 
   1   6  13      672.78      782.04     45.09 o 
   2   6  13       18.21       12.61     17.58 o 
   3   6  13        2.38      -10.12     15.59 o 
   4   6  13      686.53      738.81     46.95 o 
   5   6  13      203.63      224.51     33.48 o 
   6   6  13       70.87       98.50     27.45 o 
   7   6  13        0.21        0.19     19.38 o 
   8   6  13        0.41       -8.94     20.56 o 
  -7   7  13        0.54      -21.05     17.20 o 
  -6   7  13       76.26       57.45     23.85 o 
  -5   7  13      484.38      464.64     26.61 o 
  -4   7  13       86.69       51.32     15.58 o 
  -3   7  13      576.98      637.15     41.30 o 
  -2   7  13       44.99       28.28     14.50 o 
  -1   7  13       45.35       52.50     17.58 o 
   0   7  13      336.54      341.40     24.20 o 
   1   7  13       46.16       30.56     14.13 o 
   2   7  13        0.77      -19.00     12.67 o 
   3   7  13      135.06      145.39     27.76 o 
   4   7  13      434.57      401.33     36.89 o 
   5   7  13      186.28      180.67     32.17 o 
   6   7  13      210.64      200.48     32.54 o 
   7   7  13       23.31       21.43     22.61 o 
   8   7  13       12.98       10.50     22.23 o 
  -7   8  13      428.10      406.55     37.88 o 
  -6   8  13       37.10       32.36     15.48 o 
  -5   8  13        0.56       -4.10     11.83 o 
  -4   8  13       86.78       79.16     19.00 o 
  -3   8  13        5.12       -4.52     11.79 o 
  -2   8  13      710.18      652.66     30.37 o 
  -1   8  13      456.78      501.18     26.92 o 
   0   8  13      598.02      572.54     36.39 o 
   1   8  13        1.11      -15.93     10.62 o 
   2   8  13        2.87      -15.54     10.36 o 
   3   8  13      289.92      280.66     35.40 o 
   4   8  13       16.80       22.67     19.44 o 
   5   8  13      561.40      599.88     45.40 o 
   6   8  13      235.46      228.61     35.77 o 
   7   8  13        0.78      -27.58     18.38 o 
   8   8  13      129.82      118.99     32.79 o 
  -6   9  13       67.03       29.85     14.78 o 
  -5   9  13       49.26       42.71     20.87 o 
  -4   9  13       90.62       61.05     28.69 o 
  -3   9  13      128.25      130.16     23.38 o 
  -2   9  13       12.27       -2.30     11.51 o 
  -1   9  13      978.15     1096.36     68.07 o 
   0   9  13       79.31       49.05     15.44 o 
   1   9  13      177.07      207.33     22.73 o 
   2   9  13      209.73      220.88     33.60 o 
   3   9  13      267.01      293.11     62.54 o 
   4   9  13     1097.60     1082.38     56.89 o 
   5   9  13       48.28      104.28     28.38 o 
   6   9  13      200.61      166.57     33.10 o 
   7   9  13      497.14      547.34     46.02 o 
  -6  10  13        5.09      -22.36     17.82 o 
  -5  10  13      285.40      349.41     43.04 o 
  -4  10  13       24.74        8.01     13.41 o 
  -3  10  13      186.91      168.75     21.32 o 
  -2  10  13      475.82      490.10     28.32 o 
  -1  10  13       16.63        9.57     12.94 o 
   0  10  13     1376.44     1386.75     49.87 o 
   1  10  13       99.42       70.21     20.25 o 
   2  10  13      168.93      180.49     22.06 o 
   3  10  13     1061.26     1101.92     41.09 o 
   4  10  13       82.26       70.06     26.77 o 
   5  10  13      121.26      128.56     29.07 o 
   6  10  13      108.26       94.77     29.81 o 
   7  10  13       12.66       -4.97     22.85 o 
  -5  11  13        3.11        0.00     22.17 o 
  -4  11  13      187.41      254.01     38.38 o 
  -3  11  13      176.52      223.15     37.70 o 
  -2  11  13       21.75       21.16     14.36 o 
  -1  11  13      374.35      359.73     25.99 o 
   0  11  13       61.39       63.97     17.08 o 
   1  11  13      245.64      179.84     21.92 o 
   2  11  13      536.38      609.99     31.82 o 
   3  11  13       30.37        6.82     14.85 o 
   4  11  13       79.00       87.55     41.80 o 
   5  11  13       17.73       17.39     22.42 o 
   6  11  13        5.82        5.28     21.55 o 
  -3  12  13       29.70       14.97     23.91 o 
  -2  12  13      240.73      219.79     38.57 o 
  -1  12  13       12.82      -11.18     19.87 o 
   0  12  13      173.57      161.65     21.38 o 
   1  12  13       45.65       68.24     17.15 o 
   2  12  13       98.78       72.82     18.89 o 
   3  12  13      191.52      243.52     27.14 o 
   4  12  13        8.96      -13.27     13.50 o 
   5  12  13        1.17       10.50     21.18 o 
  -1  13  13      176.38      207.62     37.76 o 
   0  13  13        0.05      -12.05     19.13 o 
   1  13  13      102.36      114.34     32.17 o 
   2  13  13       21.45      -25.71     19.13 o 
   0  -2  14        3.20       10.93     18.82 o 
  -3  -1  14       84.21       95.21     26.15 o 
  -2  -1  14       21.09       20.06     20.25 o 
  -1  -1  14        4.03        8.69     19.25 o 
   0  -1  14       12.85       35.15     22.23 o 
   1  -1  14      412.33      417.17     37.08 o 
   2  -1  14        3.93      -17.89     16.02 o 
   3  -1  14        1.99        6.09     17.64 o 
  -4   0  14       33.92       39.69     21.99 o 
  -3   0  14      725.43      765.21     50.37 o 
  -2   0  14       23.49       22.17     19.75 o 
  -1   0  14       84.18       72.04     24.35 o 
   0   0  14      642.59      616.96     44.41 o 
   1   0  14       11.42       -7.58     16.52 o 
   2   0  14      230.93      316.93     38.44 o 
   3   0  14      567.74      568.77     41.24 o 
   4   0  14      146.74      184.52     30.12 o 
   5   0  14      267.68      337.48     39.25 o 
  -5   1  14      160.11      162.72     33.85 o 
  -4   1  14     1356.89     1543.52     70.74 o 
  -3   1  14       14.84       22.36     19.87 o 
  -2   1  14       38.43       45.65     23.23 o 
  -1   1  14      714.22      691.36     46.27 o 
   0   1  14      185.35      246.00     35.40 o 
   1   1  14      517.22      550.82     41.30 o 
   2   1  14      291.87      357.23     39.50 o 
   3   1  14       10.80       17.89     19.07 o 
   4   1  14      948.80     1009.03     53.85 o 
   5   1  14       64.65       76.58     23.91 o 
   6   1  14       10.28        0.00     20.81 o 
  -5   2  14      391.60      463.43     47.57 o 
  -4   2  14       46.62       62.54     23.54 o 
  -3   2  14      297.64      342.89     39.44 o 
  -2   2  14      560.03      546.41     42.67 o 
  -1   2  14       33.13       22.61     20.43 o 
   0   2  14      807.08      786.88     48.44 o 
   1   2  14       60.28       47.26     20.99 o 
   2   2  14        9.20        6.27     16.40 o 
   3   2  14      220.57      241.16     33.48 o 
   4   2  14       49.79       23.66     19.50 o 
   5   2  14       40.19       43.16     21.67 o 
   6   2  14        6.52       -5.90     18.88 o 
   7   2  14       32.78       59.31     26.02 o 
  -6   3  14      223.85      222.21     36.33 o 
  -5   3  14       49.95       34.72     22.54 o 
  -4   3  14        8.38        3.73     17.58 o 
  -3   3  14      527.83      526.47     42.36 o 
  -2   3  14       61.60       66.20     23.54 o 
  -1   3  14     1248.27     1307.76     61.36 o 
   0   3  14        1.74       -5.96     17.20 o 
   1   3  14       55.61       23.10     19.56 o 
   2   3  14       65.47       58.07     21.86 o 
   3   3  14      332.10      364.25     39.19 o 
   4   3  14        4.90      -15.46     15.90 o 
   5   3  14      136.03      161.91     29.94 o 
   6   3  14      406.77      418.90     38.32 o 
   7   3  14       26.07       26.15     21.61 o 
  -6   4  14       31.79       12.67     18.57 o 
  -5   4  14      117.22      112.29     27.70 o 
  -4   4  14       18.79        4.84     17.76 o 
  -3   4  14       55.98       53.41     23.17 o 
  -2   4  14      666.41      687.82     46.08 o 
  -1   4  14      407.93      405.61     41.05 o 
   0   4  14       39.47       44.65     21.12 o 
   1   4  14        1.73       -0.75     17.39 o 
   2   4  14      888.23      915.25     51.49 o 
   3   4  14       21.64       24.59     19.63 o 
   4   4  14      273.37      356.74     40.80 o 
   5   4  14      617.73      578.76     43.60 o 
   6   4  14       71.59       99.00     27.82 o 
   7   4  14      261.10      303.08     39.93 o 
  -6   5  14       31.21        9.63     20.25 o 
  -5   5  14       70.77       66.64     25.03 o 
  -4   5  14       13.09      -10.00     16.15 o 
  -3   5  14      116.04      140.42     28.69 o 
  -2   5  14       66.73       53.88     18.91 o 
  -1   5  14       53.70       19.38     19.38 o 
   0   5  14      242.18      227.87     32.48 o 
   1   5  14     1142.24     1226.47     58.63 o 
   2   5  14        2.88        6.89     16.77 o 
   3   5  14     1233.89     1186.97     59.19 o 
   4   5  14      273.66      297.55     37.70 o 
   5   5  14      161.22      159.36     30.87 o 
   6   5  14      646.10      660.06     48.07 o 
   7   5  14      120.97      151.60     32.92 o 
  -6   6  14      286.30      379.65     43.60 o 
  -5   6  14       84.86       55.96     23.60 o 
  -4   6  14       91.17       95.64     27.89 o 
  -3   6  14      148.73      139.20     19.73 o 
  -2   6  14      266.48      345.38     37.70 o 
  -1   6  14      477.41      440.27     26.22 o 
   0   6  14     1552.97     1482.34     64.90 o 
   1   6  14        4.02       -4.72     16.89 o 
   2   6  14     1539.01     1444.40     65.09 o 
   3   6  14      331.71      272.52     35.90 o 
   4   6  14      148.98      139.61     30.06 o 
   5   6  14      816.77      905.13     54.65 o 
   6   6  14       74.78       73.47     27.39 o 
   7   6  14      172.65      197.81     37.26 o 
  -6   7  14      105.54      106.39     28.38 o 
  -5   7  14       17.15       28.94     20.25 o 
  -4   7  14      292.47      328.59     27.62 o 
  -3   7  14        8.79       -3.11     12.63 o 
  -2   7  14     1258.74     1283.71     41.83 o 
  -1   7  14      811.91      802.08     34.14 o 
   0   7  14        7.47       -9.69     12.03 o 
   1   7  14      620.06      614.29     44.16 o 
   2   7  14      263.97      258.73     36.39 o 
   3   7  14      100.51      100.49     26.71 o 
   4   7  14      587.63      564.05     44.28 o 
   5   7  14        2.08        1.99     19.31 o 
   6   7  14      233.03      237.12     36.70 o 
   7   7  14       21.00        6.65     20.56 o 
  -5   8  14      185.33      195.17     46.42 o 
  -4   8  14        8.43       -8.07     12.93 o 
  -3   8  14      599.71      584.04     30.47 o 
  -2   8  14       43.45       25.18     18.66 o 
  -1   8  14      203.22      206.38     23.13 o 
   0   8  14      547.01      510.18     28.58 o 
   1   8  14        0.30       -2.24     12.79 o 
   2   8  14       48.46       44.28     21.55 o 
   3   8  14      287.79      237.49     35.77 o 
   4   8  14      205.95      171.10     32.61 o 
   5   8  14       76.96       53.91     26.27 o 
   6   8  14       82.56       68.69     27.45 o 
   7   8  14        2.38      -14.53     18.26 o 
  -5   9  14       23.76       21.50     14.08 o 
  -4   9  14      150.73      159.29     26.27 o 
  -3   9  14        1.02       -4.35     12.85 o 
  -2   9  14       26.48       -5.17     12.66 o 
  -1   9  14      103.03       90.13     19.19 o 
   0   9  14      180.00      159.35     23.76 o 
   1   9  14       24.59        1.93     13.32 o 
   2   9  14       23.47       18.85     14.91 o 
   3   9  14      341.54      421.33     43.10 o 
   4   9  14       17.40      -13.10     19.63 o 
   5   9  14      285.98      322.58     40.87 o 
   6   9  14        2.78        4.29     20.68 o 
  -4  10  14      195.99      240.95     26.00 o 
  -3  10  14        5.04      -17.38     13.21 o 
  -2  10  14       79.48       65.21     17.79 o 
  -1  10  14      212.60      218.05     23.57 o 
   0  10  14       20.52       19.07     16.95 o 
   1  10  14      286.66      289.62     27.66 o 
   2  10  14      185.86      171.43     38.79 o 
   3  10  14        8.19       -0.64     13.70 o 
   4  10  14      166.99      224.57     35.40 o 
   5  10  14       27.96       23.41     24.59 o 
   6  10  14       40.61       54.72     25.34 o 
  -3  11  14       11.01      -14.66     21.61 o 
  -2  11  14      184.80      208.95     23.95 o 
  -1  11  14        3.40      -10.67     13.17 o 
   0  11  14      629.79      729.45     66.17 o 
   1  11  14       63.32       49.75     17.39 o 
   2  11  14       84.73       97.34     19.65 o 
   3  11  14      408.61      401.97     31.47 o 
   4  11  14       11.87       14.28     21.30 o 
   5  11  14       14.94        9.38     21.74 o 
  -1  12  14      298.55      400.58     48.07 o 
   0  12  14       21.80       19.63     15.65 o 
   1  12  14        8.68       -0.11     15.01 o 
   2  12  14      201.19      189.46     24.52 o 
   3  12  14        0.84       12.98     15.35 o 
  -1   0  15       46.57       64.22     25.71 o 
   0   0  15       37.50       39.44     23.48 o 
   1   0  15      130.21      145.14     30.68 o 
   2   0  15        2.56       -3.91     19.69 o 
  -3   1  15      323.51      383.69     44.28 o 
  -2   1  15       33.14       28.51     22.85 o 
  -1   1  15        2.62       -4.16     17.27 o 
   0   1  15      147.93      138.43     29.00 o 
   1   1  15       32.31       28.94     22.54 o 
   2   1  15       54.34       50.99     25.53 o 
   3   1  15      443.46      511.32     42.67 o 
   4   1  15       19.22      -11.55     20.00 o 
  -4   2  15      577.16      530.32     44.84 o 
  -3   2  15       43.13       22.17     21.36 o 
  -2   2  15       32.03       42.23     23.66 o 
  -1   2  15      263.43      344.13     40.74 o 
   0   2  15       60.45       59.25     24.53 o 
   1   2  15       49.03       27.33     20.56 o 
   2   2  15      218.48      277.49     36.52 o 
   3   2  15        6.02       12.05     20.93 o 
   4   2  15      772.66      844.21     51.80 o 
   5   2  15        6.75        5.22     19.44 o 
  -4   3  15       18.59        3.91     19.38 o 
  -3   3  15        7.50        9.56     21.30 o 
  -2   3  15      340.45      348.10     41.36 o 
  -1   3  15        0.05       -8.63     17.33 o 
   0   3  15      168.11      197.19     34.03 o 
   1   3  15       11.64       -7.64     16.95 o 
   2   3  15       29.83       20.62     21.80 o 
   3   3  15      177.82      174.58     32.05 o 
   4   3  15        6.04       11.55     20.00 o 
   5   3  15      131.75      145.02     30.87 o 
  -5   4  15        0.32       -7.27     18.69 o 
  -4   4  15       64.77       44.41     24.03 o 
  -3   4  15      102.30      110.18     27.58 o 
  -2   4  15       21.33        1.86     17.08 o 
  -1   4  15      664.42      773.65     50.93 o 
   0   4  15       27.76       17.95     19.69 o 
   1   4  15       28.83       10.74     19.19 o 
   2   4  15      152.05      144.33     30.80 o 
   3   4  15       16.60       11.18     17.95 o 
   4   4  15        5.21      -14.97     15.71 o 
   5   4  15       30.14       33.72     22.48 o 
   6   4  15       65.54       56.08     26.27 o 
  -5   5  15        9.56        7.45     19.81 o 
  -4   5  15       40.01        6.77     19.63 o 
  -3   5  15       50.41       44.34     23.66 o 
  -2   5  15      474.05      523.61     42.98 o 
  -1   5  15      278.53      283.70     37.20 o 
   0   5  15       12.25        5.90     18.01 o 
   1   5  15        5.67      -13.97     17.27 o 
   2   5  15      177.24      121.11     29.13 o 
   3   5  15      111.93       85.71     26.08 o 
   4   5  15        0.54      -24.78     16.52 o 
   5   5  15      237.63      288.98     38.88 o 
   6   5  15        0.92        6.89     21.36 o 
  -5   6  15       84.84       68.75     25.09 o 
  -4   6  15       28.94       33.60     21.86 o 
  -3   6  15      139.51      145.45     31.49 o 
  -2   6  15      591.33      596.25     46.83 o 
  -1   6  15       35.80        2.05     20.00 o 
   0   6  15      118.97       81.61     25.84 o 
   1   6  15      398.38      409.22     43.54 o 
   2   6  15        6.84       -0.43     17.76 o 
   3   6  15      237.13      245.07     37.82 o 
   4   6  15      116.53      121.98     32.30 o 
   5   6  15       69.55       70.43     25.09 o 
   6   6  15      237.90      297.92     43.60 o 
  -5   7  15       97.48       69.37     24.59 o 
  -4   7  15       34.35       29.13     23.48 o 
  -3   7  15      556.78      587.91     45.93 o 
  -2   7  15        3.96       -5.32     13.10 o 
  -1   7  15      448.96      492.54     29.51 o 
   0   7  15      849.97      861.72     52.29 o 
   1   7  15       19.68       -8.57     17.82 o 
   2   7  15      386.99      412.51     43.35 o 
   3   7  15      152.06      211.28     36.15 o 
   4   7  15       31.28       19.25     22.17 o 
   5   7  15      338.95      392.20     45.46 o 
   6   7  15        8.84       27.58     23.35 o 
  -4   8  15      264.77      280.31     28.17 o 
  -3   8  15        0.02      -16.92     12.46 o 
  -2   8  15      144.31      105.93     34.66 o 
  -1   8  15      337.17      364.95     28.70 o 
   0   8  15       68.47       45.50     16.73 o 
   1   8  15      220.82      251.40     36.02 o 
   2   8  15       76.00       55.52     24.47 o 
   3   8  15        0.57       -3.85     18.94 o 
   4   8  15       33.62       24.78     22.17 o 
   5   8  15       11.21       36.58     23.85 o 
   6   8  15       84.77       51.92     26.71 o 
  -4   9  15       29.25        1.15     15.49 o 
  -3   9  15      116.85      102.51     19.56 o 
  -2   9  15       72.16       70.35     17.98 o 
  -1   9  15        2.43       -3.55     13.22 o 
   0   9  15      176.54      184.24     48.32 o 
   1   9  15       52.86       87.15     19.04 o 
   2   9  15       27.32       32.98     22.61 o 
   3   9  15       62.63       52.91     24.10 o 
   4   9  15      137.88       90.74     27.70 o 
   5   9  15      108.11      127.07     32.67 o 
  -3  10  15        0.04      -13.33     14.95 o 
  -2  10  15        1.17       -7.34     12.74 o 
  -1  10  15      208.67      234.48     25.54 o 
   0  10  15       73.82       69.89     25.34 o 
   1  10  15        4.04      -12.43     12.90 o 
   2  10  15        3.81       -0.42     28.44 o 
   3  10  15       97.86      126.26     29.62 o 
   4  10  15      117.48      144.64     32.23 o 
  -1  11  15      250.75      309.58     56.70 o 
   0  11  15        0.96      -20.01     23.97 o 
   1  11  15      235.54      237.74     27.54 o 
   2  11  15      100.44      105.43     21.41 o 
  -1   3  16      412.69      445.98     41.86 o 
   0   3  16        0.03        5.40     19.25 o 
   1   3  16       14.34      -10.74     20.12 o 
   2   3  16       15.95       10.74     20.99 o 
   3   3  16        2.97      -14.41     20.93 o 
  -2   4  16      291.20      280.04     39.75 o 
  -1   4  16        8.37       18.76     23.60 o 
   0   4  16       85.89       69.74     25.71 o 
   1   4  16      110.26      134.96     29.81 o 
   2   4  16        4.35       -9.94     18.20 o 
   3   4  16       98.67       95.15     28.82 o 
  -2   5  16        0.10        6.96     19.81 o 
  -1   5  16      213.65      276.18     38.20 o 
   0   5  16        9.22        0.87     20.18 o 
   1   5  16        0.30       -6.02     16.52 o 
   2   5  16      297.39      288.54     39.38 o 
   3   5  16       51.92       75.77     26.46 o 
   4   5  16       45.00       10.87     20.37 o 
  -3   6  16      184.47      179.67     34.22 o 
  -2   6  16      144.95      116.26     30.18 o 
  -1   6  16      203.48      232.59     35.71 o 
   0   6  16      151.30      142.35     30.43 o 
   1   6  16       13.65      -15.65     18.01 o 
   2   6  16       51.60       32.67     22.05 o 
   3   6  16       14.88        4.66     20.74 o 
   4   6  16        4.85      -10.68     20.99 o 
  -2   7  16      675.30      764.65     53.22 o 
  -1   7  16       43.90       20.18     22.42 o 
   0   7  16       48.84       32.92     22.61 o 
   1   7  16       79.80      112.66     29.38 o 
   2   7  16       13.50       24.28     22.85 o 
   3   7  16       70.29       43.54     25.03 o 
   4   7  16      100.35       80.12     27.45 o 
  -2   8  16       14.87        4.63     14.44 o 
  -1   8  16        5.21       12.66     15.19 o 
   0   8  16      203.40      213.27     36.95 o 
   1   8  16        1.62      -18.45     17.70 o 
   2   8  16       14.38       -4.41     19.75 o 
   3   8  16       78.90       98.69     29.56 o 
  -1   9  16      122.82      144.18     38.79 o 
   0   9  16       74.89       74.63     19.33 o 
   1   9  16      133.19      189.11     35.15 o 
   2   9  16       36.67       34.10     23.23 o 
                                                 
